# Supplementary material for: catena-Poly[[[trans-diaqua­bis(pyridine-κN)cobalt(II)]-μ-(4-{N′-[1-(3-acetyl-4-methyl-1H-pyrazol-5-yl)ethyl­idene]hydrazino}benzoato-κ3 O:N,N′)-[bis­(pyridine-κN)cobalt(III)]-μ-(4-{N′-[1-(3-acetyl-4-methyl-1H-pyrazol-5-yl)ethyl­idene]hydrazino}benzoato-κ3 N,N′:O)]perchlorate 3.66-hydrate]
Source: Acta Crystallogr Sect E Struct Rep Online. 2008 Jan 30;64(Pt 2):m432–3. doi: 10.1107/S1600536808002675 (PMC2960270; doi:10.1107/S1600536808002675)
Supplement: Supplementary file 1 [file e-64-0m432-sup1.cif]

##############################################################################
###                                                                        ###
###        Electronic paper (Acta Crystallographica Section E)             ###
###                                                                        ###
##############################################################################
#                                                                            #
# This CIF contains the data in a paper accepted for publication in Acta     #
# Crystallographica Section E. It conforms to the requirements of Notes      #
# for Authors for Section E, and has been peer reviewed under the auspices   #
# of the IUCr Commission on Journals.                                        #
#                                                                            #
# Full details of the Crystallographic Information File format               #
# are given in the paper "The Crystallographic Information File (CIF):       #
# a New Standard Archive File for Crystallography" by S. R. Hall, F. H.      #
# Allen and I. D. Brown [Acta Cryst. (1991), A47, 655-685].                  #
#                                                                            #
# The current version of the core CIF dictionary is obtainable from          #
# ftp://ftp.iucr.org/pub/cif_core.dic. The current version number is 2.1.    #
#                                                                            #
# Software is freely available for graphical display of the structure(s) in  #
# this CIF.  For information consult the CIF home page http://www.iucr.org/  #
# cif/home.html                                                              #
#                                                                            #
##############################################################################
                                             
data_global
_audit_creation_method     'SHELXL-97'
_journal_data_validation_number     ?
_journal_date_recd_electronic     2007-11-29
_journal_date_accepted     2008-01-24
_journal_name_full     'Acta Crystallographica, Section E'
_journal_year     2008
_journal_volume     64
_journal_issue      2
_journal_page_first     m432
_journal_page_last     m433
_journal_paper_category     QM
_journal_coeditor_code     IM2050
_publ_contact_author_name     'Igor Fritsky'
_publ_contact_author_address
;
National Taras Shevchenko University,
Department of Chemistry,
Volodymyrska str. 64, 01033 Kiev, Ukraine
;
_publ_contact_author_email     ifritsky@univ.kiev.ua
_publ_contact_author_fax     '+380442393393'
_publ_contact_author_phone     '+380442393393'
_publ_section_title
;\
<i>catena</i>-Poly[[[<i>trans</i>-diaquabis(pyridine-\k<i>N</i>)cobalt(II)]-\m-\
(4-{<i>N</i>'-[1-(3-acetyl-4-methyl-1<i>H</i>-pyrazol-5-yl)ethylidene]\
hydrazino}benzoato-\k^3^<i>O</i>:<i>N</i>,<i>N</i>')-[bis(pyridine-\
\k<i>N</i>)cobalt(III)]-\m-(4-{<i>N</i>'-[1-(3-acetyl-4-methyl-1<i>H</i>-\
pyrazol-5-yl)ethylidene]hydrazino}benzoato-\k^3^<i>N</i>,<i>N'</i>:<i>O</i>)\
]perchlorate 3.66-hydrate]
;
loop_
    _publ_author_name
    _publ_author_footnote
    _publ_author_address
    'Penkova, Larysa' .
;
National Taras Shevchenko University,
Department of Chemistry,
Volodymyrska str. 64, 01033 Kiev,
Ukraine
;
    'Azarkh, Mikhail P.' .
;
National Taras Shevchenko University,
Department of Chemistry,
Volodymyrska str. 64, 01033 Kiev,
Ukraine
;
    'Haukka, Matti' .
;
University of Joensuu
Department of Chemistry
PO Box 111
FI-80101 Joensuu
Finland
;
    'Meyer, Franc' .
;
Institut f\"ur Anorganische Chemie,
Universit\"at G\"ottingen,
Tammannstrasse 4,
37077 G\"ottingen
Germany
;
    'Fritsky, Igor O.' .
;
National Taras Shevchenko University,
Department of Chemistry,
Volodymyrska str. 64, 01033 Kiev,
Ukraine
;
data_I
_audit_creation_method     SHELXL-97
_chemical_name_systematic
;
<i>catena</i>-Poly[[[<i>trans</i>-diaquabis(pyridine-\kN)cobalt(II)]-
\m-(4-{N'-[1-(3-acetyl-4-methyl-1<i>H</i>-pyrazol-5-
yl)ethylidene]hydrazino}benzoato-\k^3^<i>O</i>:<i>N</i>,<i>N</i>')-
[bis(pyridine-\kN)cobalt(III)]-\m-(4-{N'-[1-(3-acetyl-4-methyl-1<i>H</i>-
pyrazol-5-yl)ethylidene]hydrazino}benzoato-
\k^3^<i>N</i>,<i>N'</i>:<i>O</i>)]perchlorate 3.66-hydrate]
;
_chemical_name_common     ?
_chemical_formula_moiety     'C50 H52 Co2 N12 O8 +, Cl O4 -, 3.66(H2 O)'
_chemical_formula_sum     'C50 H59.33 Cl Co2 N12 O15.66'
_chemical_formula_iupac
                     '[Co2 (C15 H14 N4 O3)2 (C5 H5 N)4 (H2 O)2] Cl O4, 3.66H2 O'
_chemical_formula_weight     1232.38
_chemical_melting_point     ?
_symmetry_cell_setting     triclinic
_symmetry_space_group_name_H-M     'P -1'
_symmetry_space_group_name_Hall     '-P 1'
loop_
    _symmetry_equiv_pos_as_xyz
    'x, y, z'
    '-x, -y, -z'
_cell_length_a     10.1128(2)
_cell_length_b     13.9615(4)
_cell_length_c     20.1840(6)
_cell_angle_alpha     85.969(2)
_cell_angle_beta     80.844(2)
_cell_angle_gamma     84.660(2)
_cell_volume     2796.79(13)
_cell_formula_units_Z     2
_cell_measurement_reflns_used     30667
_cell_measurement_theta_min     1.00
_cell_measurement_theta_max     27.48
_cell_measurement_temperature     120(2)
_exptl_crystal_description     plate
_exptl_crystal_colour     orange
_exptl_crystal_size_max     0.22
_exptl_crystal_size_mid     0.14
_exptl_crystal_size_min     0.06
_exptl_crystal_density_diffrn     1.463
_exptl_crystal_density_meas     ?
_exptl_crystal_density_method     'not measured'
_exptl_crystal_F_000     1279
_exptl_absorpt_coefficient_mu     0.719
_exptl_absorpt_correction_type     'multi-scan'
_exptl_absorpt_process_details     '(SORTAV; Blessing, 1995)'
_exptl_absorpt_correction_T_min     0.8655
_exptl_absorpt_correction_T_max     0.9591
_diffrn_ambient_temperature     120(2)
_diffrn_radiation_type     MoK\a
_diffrn_radiation_wavelength     0.71073
_diffrn_radiation_source     'fine-focus sealed tube'
_diffrn_radiation_monochromator     'horizontally mounted graphite crystal'
_diffrn_measurement_device_type     'Nonius KappaCCD'
_diffrn_measurement_device     '95mm CCD camera on \k-goniostat'
_diffrn_measurement_method     '\f scans and \w scans with \k offset'
_diffrn_detector_area_resol_mean     9
_diffrn_reflns_number     37217
_diffrn_reflns_av_R_equivalents     0.0581
_diffrn_reflns_av_sigmaI/netI     0.0545
_diffrn_reflns_theta_min     2.42
_diffrn_reflns_theta_max     25.00
_diffrn_reflns_theta_full     25.00
_diffrn_measured_fraction_theta_max     0.999
_diffrn_measured_fraction_theta_full     0.999
_diffrn_reflns_limit_h_min     -11
_diffrn_reflns_limit_h_max     12
_diffrn_reflns_limit_k_min     -16
_diffrn_reflns_limit_k_max     16
_diffrn_reflns_limit_l_min     -24
_diffrn_reflns_limit_l_max     24
_diffrn_standards_number     ?
_diffrn_standards_interval_count     ?
_diffrn_standards_interval_time     ?
_diffrn_standards_decay_%     ?
_refine_special_details
;
 Refinement of F^2^ against ALL reflections.  The weighted R-factor wR and
 goodness of fit S are based on F^2^, conventional R-factors R are based
 on F, with F set to zero for negative F^2^. The threshold expression of
 F^2^ > 2sigma(F^2^) is used only for calculating R-factors(gt) etc. and is
 not relevant to the choice of reflections for refinement.  R-factors based
 on F^2^ are statistically about twice as large as those based on F, and R-
 factors based on ALL data will be even larger.
;
_reflns_number_total     9843
_reflns_number_gt     7347
_reflns_threshold_expression     I>2\s(I)
_refine_ls_structure_factor_coef     Fsqd
_refine_ls_matrix_type     full
_refine_ls_R_factor_all     0.0705
_refine_ls_R_factor_gt     0.0458
_refine_ls_wR_factor_gt     0.1127
_refine_ls_wR_factor_ref     0.1247
_refine_ls_goodness_of_fit_ref     1.037
_refine_ls_restrained_S_all     1.037
_refine_ls_number_reflns     9843
_refine_ls_number_parameters     763
_refine_ls_number_restraints     0
_refine_ls_hydrogen_treatment     constr
_refine_ls_weighting_scheme     calc
_refine_ls_weighting_details
         'calc w=1/[\s^2^(Fo^2^)+(0.0577P)^2^+3.0428P] where P=(Fo^2^+2Fc^2^)/3'
_atom_sites_solution_hydrogens     geom
_atom_sites_solution_primary     direct
_atom_sites_solution_secondary     difmap
_refine_ls_shift/su_max     0.002
_refine_ls_shift/su_mean     0.000
_refine_diff_density_max     0.889
_refine_diff_density_min     -0.888
_refine_ls_extinction_method     none
_refine_ls_extinction_coef     ?
loop_
    _atom_type_symbol
    _atom_type_description
    _atom_type_scat_dispersion_real
    _atom_type_scat_dispersion_imag
    _atom_type_scat_source
    'C' 'C' 0.0033 0.0016
                         'International Tables Vol C Tables 4.2.6.8 and 6.1.1.4'
    'H' 'H' 0.0000 0.0000
                         'International Tables Vol C Tables 4.2.6.8 and 6.1.1.4'
    'N' 'N' 0.0061 0.0033
                         'International Tables Vol C Tables 4.2.6.8 and 6.1.1.4'
    'O' 'O' 0.0106 0.0060
                         'International Tables Vol C Tables 4.2.6.8 and 6.1.1.4'
    'Cl' 'Cl' 0.1484 0.1585
                         'International Tables Vol C Tables 4.2.6.8 and 6.1.1.4'
    'Co' 'Co' 0.3494 0.9721
                         'International Tables Vol C Tables 4.2.6.8 and 6.1.1.4'
_computing_data_collection     'COLLECT (Bruker, 2004)'
_computing_cell_refinement     'DENZO/SCALEPACK (Otwinowski & Minor, 1997)'
_computing_data_reduction     'DENZO/SCALEPACK (Otwinowski & Minor, 1997)'
_computing_structure_solution     'SIR2004 (Burla <i>et al.</i>,  2005)'
_computing_structure_refinement     'SHELXL97 (Sheldrick, 2008)'
_computing_molecular_graphics     'DIAMOND (Brandenburg, 2006)'
_computing_publication_material     'SHELXL97 (Sheldrick, 2008)'
loop_
    _atom_site_type_symbol
    _atom_site_label
    _atom_site_fract_x
    _atom_site_fract_y
    _atom_site_fract_z
    _atom_site_U_iso_or_equiv
    _atom_site_adp_type
    _atom_site_calc_flag
    _atom_site_refinement_flags
    _atom_site_occupancy
    _atom_site_disorder_assembly
    _atom_site_disorder_group
    Co Co1 0.5000 0.5000 0.0000 0.01772(15) Uani d S 1 . .
    Co Co2 0.21356(4) 1.07447(3) -0.24729(2) 0.01750(12) Uani d . 1 . .
    Co Co3 0.5000 0.5000 -0.5000 0.03393(19) Uani d S 1 . .
    Cl Cl1 0.17180(9) 0.29650(7) 0.18619(6) 0.0437(3) Uani d . 1 . .
    O O1 0.3981(2) 0.48640(16) 0.10222(11) 0.0238(5) Uani d . 1 . .
    H H1O 0.3275 0.5362 0.0988 0.036 Uiso d R 1 . .
    H H1P 0.3550 0.4332 0.1172 0.036 Uiso d R 1 . .
    O O2 0.4367(2) 0.64311(14) -0.00198(11) 0.0219(5) Uani d . 1 . .
    O O3 0.2401(2) 0.64052(15) 0.06781(11) 0.0222(5) Uani d . 1 . .
    O O4 0.7502(3) 1.2930(2) -0.31889(14) 0.0480(7) Uani d . 1 . .
    O O5 -0.3956(2) 0.97963(18) -0.18204(12) 0.0310(6) Uani d . 1 . .
    O O6 0.7025(3) 0.69155(19) -0.51207(15) 0.0457(7) Uani d . 1 . .
    O O7 0.4953(3) 0.64269(18) -0.50015(14) 0.0399(6) Uani d . 1 . .
    O O8 0.2835(3) 0.50375(19) -0.47900(13) 0.0401(6) Uani d . 1 . .
    H H8O 0.2240 0.5442 -0.5030 0.060 Uiso d R 1 . .
    H H8P 0.2688 0.4390 -0.4771 0.060 Uiso d R 1 . .
    O O9 0.0962(4) 0.2458(3) 0.1503(3) 0.0960(14) Uani d . 1 . .
    O O10 0.3055(3) 0.2999(2) 0.15105(17) 0.0555(9) Uani d . 1 . .
    O O11 0.1786(4) 0.2494(3) 0.25130(19) 0.0894(14) Uani d . 1 . .
    O O12 0.1115(4) 0.3924(2) 0.19205(19) 0.0725(10) Uani d . 1 . .
    O O13 0.8827(3) 1.4012(2) -0.43516(17) 0.0608(9) Uani d . 1 . .
    H H13O 0.8317 1.3753 -0.3979 0.091 Uiso d R 1 . .
    H H13P 0.9545 1.3597 -0.4541 0.091 Uiso d R 1 . .
    O O14 0.9497(3) 0.7500(3) -0.5003(2) 0.0860(12) Uani d . 1 . .
    H H14O 0.9703 0.7543 -0.4563 0.129 Uiso d R 1 . .
    H H14P 0.8572 0.7380 -0.4969 0.129 Uiso d R 1 . .
    O O15 1.0143(5) 0.7592(4) -0.3707(3) 0.0713(16) Uani d P 0.67 . .
    O O16A 1.1607(12) 0.5972(9) -0.3717(6) 0.074(3) Uani d P 0.33 . .
    O O16B 1.0770(14) 0.6548(10) -0.3599(8) 0.100(5) Uani d P 0.33 . .
    O O16C 1.1802(16) 0.6246(10) -0.3162(7) 0.096(4) Uani d P 0.33 . .
    N N1 0.6795(3) 0.53403(19) 0.03527(14) 0.0230(6) Uani d . 1 . .
    N N2 0.1470(2) 1.04316(18) -0.09920(12) 0.0182(6) Uani d . 1 . .
    H H2N 0.0643 1.0357 -0.1146 0.027 Uiso d R 1 . .
    N N3 0.2300(2) 1.08608(17) -0.15337(13) 0.0178(6) Uani d . 1 . .
    N N4 0.3844(2) 1.12656(18) -0.25893(13) 0.0194(6) Uani d . 1 . .
    N N5 0.4711(2) 1.15209(18) -0.31271(13) 0.0208(6) Uani d . 1 . .
    N N6 0.2812(2) 0.93692(18) -0.23800(13) 0.0201(6) Uani d . 1 . .
    N N7 0.1348(2) 1.20892(18) -0.25619(13) 0.0201(6) Uani d . 1 . .
    N N8 -0.0578(2) 1.02941(18) -0.18460(13) 0.0194(6) Uani d . 1 . .
    N N9 0.0359(2) 1.04090(18) -0.23749(13) 0.0190(6) Uani d . 1 . .
    N N10 0.2051(2) 1.05454(19) -0.34023(13) 0.0201(6) Uani d . 1 . .
    N N11 0.3197(3) 1.05118(19) -0.38960(13) 0.0223(6) Uani d . 1 . .
    H H11N 0.3799 1.0952 -0.3785 0.033 Uiso d R 1 . .
    N N12 0.5142(3) 0.4901(2) -0.39281(16) 0.0387(8) Uani d . 1 . .
    C C1 0.7372(3) 0.4779(3) 0.08101(19) 0.0320(8) Uani d . 1 . .
    H H1 0.6910 0.4252 0.1026 0.038 Uiso calc R 1 . .
    C C2 0.8603(4) 0.4924(3) 0.0986(2) 0.0421(10) Uani d . 1 . .
    H H2 0.8966 0.4518 0.1322 0.050 Uiso calc R 1 . .
    C C3 0.9287(4) 0.5675(3) 0.0659(2) 0.0440(11) Uani d . 1 . .
    H H3 1.0151 0.5779 0.0756 0.053 Uiso calc R 1 . .
    C C4 0.8709(4) 0.6272(3) 0.0193(2) 0.0395(10) Uani d . 1 . .
    H H4 0.9156 0.6802 -0.0030 0.047 Uiso calc R 1 . .
    C C5 0.7469(3) 0.6086(2) 0.00551(19) 0.0286(8) Uani d . 1 . .
    H H5 0.7069 0.6501 -0.0264 0.034 Uiso calc R 1 . .
    C C6 0.3195(3) 0.6796(2) 0.02241(16) 0.0182(7) Uani d . 1 . .
    C C7 0.2778(3) 0.7762(2) -0.00855(16) 0.0177(7) Uani d . 1 . .
    C C8 0.1421(3) 0.8123(2) 0.00155(16) 0.0187(7) Uani d . 1 . .
    H H8 0.0776 0.7770 0.0302 0.022 Uiso calc R 1 . .
    C C9 0.1020(3) 0.8986(2) -0.02991(15) 0.0183(7) Uani d . 1 . .
    H H9 0.0095 0.9211 -0.0238 0.022 Uiso calc R 1 . .
    C C10 0.1953(3) 0.9536(2) -0.07052(15) 0.0162(6) Uani d . 1 . .
    C C11 0.3308(3) 0.9188(2) -0.08003(15) 0.0184(7) Uani d . 1 . .
    H H11 0.3958 0.9557 -0.1069 0.022 Uiso calc R 1 . .
    C C12 0.3700(3) 0.8307(2) -0.05040(16) 0.0186(7) Uani d . 1 . .
    H H12 0.4617 0.8065 -0.0587 0.022 Uiso calc R 1 . .
    C C13 0.3309(3) 1.1311(2) -0.14138(16) 0.0188(7) Uani d . 1 . .
    C C14 0.3557(3) 1.1503(2) -0.07296(17) 0.0249(7) Uani d . 1 . .
    H H14A 0.2746 1.1405 -0.0404 0.037 Uiso calc R 1 . .
    H H14B 0.3785 1.2170 -0.0726 0.037 Uiso calc R 1 . .
    H H14C 0.4303 1.1062 -0.0608 0.037 Uiso calc R 1 . .
    C C15 0.4178(3) 1.1587(2) -0.20213(16) 0.0205(7) Uani d . 1 . .
    C C16 0.5345(3) 1.2072(2) -0.21908(17) 0.0241(7) Uani d . 1 . .
    C C17 0.6133(4) 1.2510(3) -0.17371(19) 0.0350(9) Uani d . 1 . .
    H H17A 0.6955 1.2737 -0.2001 0.053 Uiso calc R 1 . .
    H H17B 0.6370 1.2025 -0.1391 0.053 Uiso calc R 1 . .
    H H17C 0.5588 1.3054 -0.1523 0.053 Uiso calc R 1 . .
    C C18 0.5634(3) 1.2011(2) -0.28909(17) 0.0237(7) Uani d . 1 . .
    C C19 0.6754(3) 1.2395(3) -0.33711(19) 0.0320(8) Uani d . 1 . .
    C C20 0.6922(4) 1.2133(3) -0.40887(18) 0.0339(9) Uani d . 1 . .
    H H20A 0.6500 1.2654 -0.4355 0.051 Uiso calc R 1 . .
    H H20B 0.6493 1.1538 -0.4114 0.051 Uiso calc R 1 . .
    H H20C 0.7881 1.2035 -0.4267 0.051 Uiso calc R 1 . .
    C C21 0.1994(3) 0.8673(2) -0.21359(18) 0.0268(8) Uani d . 1 . .
    H H21 0.1058 0.8845 -0.2024 0.032 Uiso calc R 1 . .
    C C22 0.2465(4) 0.7726(3) -0.2044(2) 0.0381(9) Uani d . 1 . .
    H H22 0.1860 0.7255 -0.1870 0.046 Uiso calc R 1 . .
    C C23 0.3820(4) 0.7463(3) -0.2205(2) 0.0399(10) Uani d . 1 . .
    H H23 0.4164 0.6812 -0.2142 0.048 Uiso calc R 1 . .
    C C24 0.4662(3) 0.8162(2) -0.24604(19) 0.0314(8) Uani d . 1 . .
    H H24 0.5600 0.8001 -0.2578 0.038 Uiso calc R 1 . .
    C C25 0.4128(3) 0.9100(2) -0.25427(16) 0.0223(7) Uani d . 1 . .
    H H25 0.4717 0.9578 -0.2723 0.027 Uiso calc R 1 . .
    C C26 0.1629(3) 1.2650(2) -0.31292(18) 0.0271(8) Uani d . 1 . .
    H H26 0.2289 1.2410 -0.3481 0.033 Uiso calc R 1 . .
    C C27 0.1002(4) 1.3552(3) -0.32191(19) 0.0341(9) Uani d . 1 . .
    H H27 0.1217 1.3922 -0.3629 0.041 Uiso calc R 1 . .
    C C28 0.0055(4) 1.3921(3) -0.27101(19) 0.0339(9) Uani d . 1 . .
    H H28 -0.0385 1.4547 -0.2762 0.041 Uiso calc R 1 . .
    C C29 -0.0238(3) 1.3358(2) -0.21226(18) 0.0283(8) Uani d . 1 . .
    H H29 -0.0880 1.3593 -0.1762 0.034 Uiso calc R 1 . .
    C C30 0.0415(3) 1.2449(2) -0.20685(17) 0.0233(7) Uani d . 1 . .
    H H30 0.0198 1.2061 -0.1667 0.028 Uiso calc R 1 . .
    C C31 -0.2796(3) 0.9752(3) -0.08851(18) 0.0332(9) Uani d . 1 . .
    H H31A -0.3684 0.9657 -0.0626 0.050 Uiso calc R 1 . .
    H H31B -0.2464 1.0333 -0.0747 0.050 Uiso calc R 1 . .
    H H31C -0.2171 0.9193 -0.0802 0.050 Uiso calc R 1 . .
    C C32 -0.2900(3) 0.9865(2) -0.16167(17) 0.0232(7) Uani d . 1 . .
    C C33 -0.1682(3) 1.0067(2) -0.20892(16) 0.0210(7) Uani d . 1 . .
    C C34 -0.1440(3) 1.0034(2) -0.27931(17) 0.0225(7) Uani d . 1 . .
    C C35 -0.2355(3) 0.9745(3) -0.32410(18) 0.0295(8) Uani d . 1 . .
    H H35A -0.1872 0.9713 -0.3701 0.044 Uiso calc R 1 . .
    H H35B -0.3133 1.0221 -0.3234 0.044 Uiso calc R 1 . .
    H H35C -0.2662 0.9112 -0.3083 0.044 Uiso calc R 1 . .
    C C36 -0.0115(3) 1.0268(2) -0.29541(16) 0.0215(7) Uani d . 1 . .
    C C37 0.0898(3) 1.0350(2) -0.35526(16) 0.0214(7) Uani d . 1 . .
    C C38 0.0627(3) 1.0239(3) -0.42464(17) 0.0297(8) Uani d . 1 . .
    H H38A 0.1436 1.0353 -0.4570 0.044 Uiso calc R 1 . .
    H H38B -0.0111 1.0706 -0.4344 0.044 Uiso calc R 1 . .
    H H38C 0.0379 0.9584 -0.4282 0.044 Uiso calc R 1 . .
    C C39 0.3831(3) 0.9603(2) -0.40649(16) 0.0224(7) Uani d . 1 . .
    C C40 0.3147(3) 0.8779(2) -0.40348(17) 0.0277(8) Uani d . 1 . .
    H H40 0.2228 0.8788 -0.3837 0.033 Uiso calc R 1 . .
    C C41 0.3814(3) 0.7946(3) -0.42952(18) 0.0297(8) Uani d . 1 . .
    H H41 0.3341 0.7386 -0.4280 0.036 Uiso calc R 1 . .
    C C42 0.5161(3) 0.7912(2) -0.45783(17) 0.0286(8) Uani d . 1 . .
    C C43 0.5868(3) 0.8706(2) -0.45577(17) 0.0277(8) Uani d . 1 . .
    H H43 0.6807 0.8672 -0.4715 0.033 Uiso calc R 1 . .
    C C44 0.5215(3) 0.9551(2) -0.43091(16) 0.0247(7) Uani d . 1 . .
    H H44 0.5704 1.0098 -0.4303 0.030 Uiso calc R 1 . .
    C C45 0.5781(4) 0.7027(3) -0.49202(19) 0.0345(9) Uani d . 1 . .
    C C46 0.5982(4) 0.5392(3) -0.3651(2) 0.0433(10) Uani d . 1 . .
    H H46 0.6587 0.5775 -0.3940 0.052 Uiso calc R 1 . .
    C C47 0.6008(5) 0.5368(3) -0.2967(2) 0.0493(11) Uani d . 1 . .
    H H47 0.6627 0.5717 -0.2793 0.059 Uiso calc R 1 . .
    C C48 0.5112(5) 0.4824(3) -0.2540(2) 0.0484(11) Uani d . 1 . .
    H H48 0.5098 0.4799 -0.2067 0.058 Uiso calc R 1 . .
    C C49 0.4248(5) 0.4324(3) -0.2814(2) 0.0499(11) Uani d . 1 . .
    H H49 0.3618 0.3951 -0.2535 0.060 Uiso calc R 1 . .
    C C50 0.4309(4) 0.4373(3) -0.3511(2) 0.0459(10) Uani d . 1 . .
    H H50 0.3723 0.4009 -0.3697 0.055 Uiso calc R 1 . .
loop_
    _atom_site_aniso_label
    _atom_site_aniso_U_11
    _atom_site_aniso_U_22
    _atom_site_aniso_U_33
    _atom_site_aniso_U_12
    _atom_site_aniso_U_13
    _atom_site_aniso_U_23
    Co1 0.0140(3) 0.0171(3) 0.0220(3) -0.0012(2) -0.0034(2) 0.0000(2)
    Co2 0.0134(2) 0.0219(2) 0.0169(2) -0.00310(16) -0.00041(16) -0.00095(17)
    Co3 0.0423(4) 0.0287(4) 0.0295(4) 0.0038(3) -0.0036(3) -0.0060(3)
    Cl1 0.0306(5) 0.0399(5) 0.0564(7) -0.0010(4) -0.0013(4) 0.0120(5)
    O1 0.0211(11) 0.0249(12) 0.0248(13) -0.0023(9) -0.0033(10) 0.0024(10)
    O2 0.0131(11) 0.0194(11) 0.0319(13) -0.0020(9) 0.0004(9) 0.0005(10)
    O3 0.0187(11) 0.0218(11) 0.0248(13) -0.0028(9) 0.0001(10) 0.0023(10)
    O4 0.0394(15) 0.070(2) 0.0379(17) -0.0346(15) 0.0002(13) -0.0043(14)
    O5 0.0153(12) 0.0510(16) 0.0272(14) -0.0082(10) -0.0022(10) -0.0003(11)
    O6 0.0386(16) 0.0371(15) 0.0560(19) 0.0053(12) 0.0066(13) -0.0077(13)
    O7 0.0453(16) 0.0295(14) 0.0451(17) 0.0017(12) -0.0070(13) -0.0105(12)
    O8 0.0409(15) 0.0361(15) 0.0418(17) 0.0062(12) -0.0070(12) -0.0036(13)
    O9 0.074(3) 0.084(3) 0.141(4) -0.028(2) -0.033(3) -0.019(3)
    O10 0.0296(15) 0.0569(19) 0.072(2) -0.0041(13) 0.0040(14) 0.0262(16)
    O11 0.067(2) 0.110(3) 0.066(2) 0.031(2) 0.0190(19) 0.051(2)
    O12 0.073(2) 0.055(2) 0.085(3) 0.0264(17) -0.0149(19) 0.0010(18)
    O13 0.0453(18) 0.065(2) 0.066(2) -0.0058(15) 0.0002(16) 0.0170(17)
    O14 0.049(2) 0.083(3) 0.120(4) -0.0022(18) -0.002(2) 0.006(2)
    O15 0.044(3) 0.087(4) 0.078(4) -0.025(3) 0.028(3) -0.030(3)
    O16A 0.068(7) 0.083(8) 0.065(8) -0.006(6) 0.017(6) -0.024(6)
    O16B 0.075(8) 0.080(9) 0.125(13) 0.000(7) 0.043(9) -0.010(8)
    O16C 0.130(12) 0.087(9) 0.070(9) -0.021(8) 0.007(8) -0.026(7)
    N1 0.0185(14) 0.0263(15) 0.0247(16) 0.0007(11) -0.0044(12) -0.0067(12)
    N2 0.0139(12) 0.0250(14) 0.0146(14) -0.0015(10) -0.0001(10) 0.0020(11)
    N3 0.0155(13) 0.0188(13) 0.0171(14) -0.0005(10) 0.0020(11) 0.0012(11)
    N4 0.0168(13) 0.0231(14) 0.0178(15) -0.0018(11) -0.0010(11) -0.0007(11)
    N5 0.0162(13) 0.0255(14) 0.0197(15) -0.0051(11) 0.0014(11) -0.0004(11)
    N6 0.0187(14) 0.0244(14) 0.0171(14) -0.0034(11) -0.0016(11) -0.0016(11)
    N7 0.0152(13) 0.0261(14) 0.0186(15) -0.0028(11) -0.0008(11) -0.0023(12)
    N8 0.0129(13) 0.0236(14) 0.0212(15) -0.0022(10) -0.0009(11) -0.0005(11)
    N9 0.0162(13) 0.0237(14) 0.0167(14) -0.0035(11) -0.0002(11) -0.0011(11)
    N10 0.0144(13) 0.0280(15) 0.0166(14) -0.0042(11) 0.0032(11) -0.0021(11)
    N11 0.0183(13) 0.0276(15) 0.0196(15) -0.0073(11) 0.0049(11) -0.0036(12)
    N12 0.0454(19) 0.0373(18) 0.0323(19) 0.0025(15) -0.0037(15) -0.0075(15)
    C1 0.0277(19) 0.037(2) 0.031(2) -0.0026(16) -0.0057(16) -0.0015(17)
    C2 0.030(2) 0.061(3) 0.039(2) 0.0030(19) -0.0191(18) -0.011(2)
    C3 0.0213(19) 0.063(3) 0.052(3) -0.0060(19) -0.0067(18) -0.029(2)
    C4 0.028(2) 0.043(2) 0.050(3) -0.0132(17) -0.0043(18) -0.015(2)
    C5 0.0238(18) 0.0263(18) 0.037(2) -0.0057(14) -0.0039(15) -0.0062(16)
    C6 0.0160(16) 0.0201(16) 0.0205(17) -0.0047(13) -0.0060(13) -0.0029(13)
    C7 0.0171(15) 0.0184(15) 0.0180(17) -0.0012(12) -0.0027(13) -0.0038(13)
    C8 0.0162(15) 0.0211(16) 0.0181(17) -0.0052(12) 0.0018(13) -0.0016(13)
    C9 0.0110(14) 0.0252(17) 0.0186(17) -0.0012(12) -0.0006(12) -0.0040(13)
    C10 0.0152(15) 0.0179(15) 0.0149(16) -0.0010(12) -0.0007(12) -0.0021(12)
    C11 0.0154(15) 0.0218(16) 0.0171(17) -0.0046(12) 0.0006(12) 0.0011(13)
    C12 0.0117(14) 0.0226(16) 0.0211(17) -0.0012(12) -0.0009(13) -0.0019(13)
    C13 0.0163(15) 0.0186(16) 0.0212(17) 0.0014(12) -0.0038(13) -0.0002(13)
    C14 0.0247(17) 0.0293(18) 0.0213(18) -0.0049(14) -0.0035(14) -0.0018(14)
    C15 0.0189(16) 0.0203(16) 0.0226(18) -0.0014(13) -0.0044(13) -0.0001(13)
    C16 0.0207(17) 0.0258(17) 0.027(2) -0.0060(13) -0.0053(14) 0.0009(14)
    C17 0.035(2) 0.045(2) 0.030(2) -0.0173(17) -0.0081(16) -0.0010(17)
    C18 0.0195(16) 0.0267(17) 0.0252(19) -0.0080(13) -0.0002(14) -0.0019(14)
    C19 0.0267(19) 0.036(2) 0.033(2) -0.0087(16) -0.0004(16) 0.0004(17)
    C20 0.031(2) 0.044(2) 0.026(2) -0.0148(16) 0.0049(16) -0.0007(17)
    C21 0.0212(17) 0.0273(18) 0.031(2) -0.0053(14) 0.0022(14) -0.0035(15)
    C22 0.032(2) 0.0259(19) 0.053(3) -0.0068(16) 0.0058(18) 0.0016(18)
    C23 0.039(2) 0.0235(19) 0.053(3) 0.0034(16) 0.0018(19) -0.0007(18)
    C24 0.0243(18) 0.032(2) 0.035(2) 0.0044(15) 0.0008(15) -0.0012(16)
    C25 0.0176(16) 0.0270(17) 0.0215(18) -0.0022(13) -0.0002(13) -0.0021(14)
    C26 0.0231(17) 0.0319(19) 0.0247(19) -0.0019(14) -0.0001(14) 0.0013(15)
    C27 0.034(2) 0.034(2) 0.030(2) 0.0004(16) 0.0003(16) 0.0104(16)
    C28 0.031(2) 0.0272(19) 0.041(2) 0.0033(15) -0.0035(17) 0.0029(17)
    C29 0.0228(17) 0.0295(19) 0.033(2) 0.0005(14) -0.0042(15) -0.0095(16)
    C30 0.0209(16) 0.0292(18) 0.0202(18) -0.0043(14) -0.0036(14) -0.0005(14)
    C31 0.0183(17) 0.056(2) 0.025(2) -0.0102(16) -0.0002(14) 0.0055(17)
    C32 0.0196(17) 0.0236(17) 0.0258(19) -0.0038(13) -0.0014(14) -0.0003(14)
    C33 0.0163(16) 0.0235(17) 0.0221(18) -0.0011(13) -0.0010(13) 0.0011(14)
    C34 0.0174(16) 0.0265(17) 0.0231(19) -0.0021(13) -0.0022(13) -0.0003(14)
    C35 0.0199(17) 0.043(2) 0.027(2) -0.0068(15) -0.0053(15) -0.0021(16)
    C36 0.0181(16) 0.0259(17) 0.0208(18) -0.0015(13) -0.0046(13) -0.0005(14)
    C37 0.0197(16) 0.0244(17) 0.0196(18) -0.0024(13) -0.0014(13) 0.0002(14)
    C38 0.0233(18) 0.047(2) 0.0192(19) -0.0061(16) -0.0030(14) -0.0022(16)
    C39 0.0225(17) 0.0302(18) 0.0146(17) -0.0052(14) -0.0002(13) -0.0038(14)
    C40 0.0244(18) 0.035(2) 0.0232(19) -0.0070(15) 0.0007(14) -0.0042(15)
    C41 0.0320(19) 0.0293(19) 0.029(2) -0.0083(15) -0.0026(15) -0.0045(15)
    C42 0.0306(19) 0.0310(19) 0.0231(19) -0.0002(15) -0.0009(15) -0.0031(15)
    C43 0.0231(17) 0.036(2) 0.0227(19) -0.0014(15) -0.0010(14) 0.0004(15)
    C44 0.0225(17) 0.0312(18) 0.0215(18) -0.0077(14) -0.0029(14) -0.0030(14)
    C45 0.037(2) 0.032(2) 0.032(2) 0.0025(17) -0.0007(17) -0.0019(16)
    C46 0.046(2) 0.043(2) 0.042(3) -0.0007(19) -0.010(2) -0.0085(19)
    C47 0.060(3) 0.046(2) 0.045(3) 0.006(2) -0.017(2) -0.011(2)
    C48 0.068(3) 0.044(2) 0.032(2) 0.012(2) -0.013(2) -0.006(2)
    C49 0.058(3) 0.054(3) 0.036(3) -0.004(2) -0.004(2) 0.001(2)
    C50 0.053(3) 0.049(2) 0.036(2) -0.006(2) -0.007(2) -0.003(2)
_geom_special_details
;
 All esds (except the esd in the dihedral angle between two l.s. planes)
 are estimated using the full covariance matrix.  The cell esds are taken
 into account individually in the estimation of esds in distances, angles
 and torsion angles; correlations between esds in cell parameters are only
 used when they are defined by crystal symmetry.  An approximate (isotropic)
 treatment of cell esds is used for estimating esds involving l.s. planes.
;
loop_
    _geom_bond_atom_site_label_1
    _geom_bond_atom_site_label_2
    _geom_bond_site_symmetry_2
    _geom_bond_distance
    _geom_bond_publ_flag
    Co1 O2 2_665 2.040(2) ?
    Co1 O2 . 2.040(2) ?
    Co1 N1 . 2.156(3) ?
    Co1 N1 2_665 2.156(3) ?
    Co1 O1 . 2.159(2) ?
    Co1 O1 2_665 2.159(2) ?
    Co2 N9 . 1.876(2) ?
    Co2 N4 . 1.911(3) ?
    Co2 N10 . 1.932(3) ?
    Co2 N3 . 1.948(3) ?
    Co2 N7 . 1.978(3) ?
    Co2 N6 . 1.984(3) ?
    Co3 O7 2_664 1.988(2) ?
    Co3 O7 . 1.988(2) ?
    Co3 O8 . 2.159(3) ?
    Co3 O8 2_664 2.159(3) ?
    Co3 N12 . 2.185(3) ?
    Co3 N12 2_664 2.185(3) ?
    Cl1 O9 . 1.399(4) ?
    Cl1 O12 . 1.424(3) ?
    Cl1 O10 . 1.427(3) ?
    Cl1 O11 . 1.436(3) ?
    O1 H1O . 0.9561 ?
    O1 H1P . 0.9058 ?
    O2 C6 . 1.281(4) ?
    O3 C6 . 1.249(4) ?
    O4 C19 . 1.223(4) ?
    O5 C32 . 1.218(4) ?
    O6 C45 . 1.257(4) ?
    O7 C45 . 1.275(5) ?
    O8 H8O . 0.9520 ?
    O8 H8P . 0.9277 ?
    O13 H13O . 0.9137 ?
    O13 H13P . 0.9336 ?
    O14 H14O . 0.9507 ?
    O14 H14P . 0.9563 ?
    O15 O16B . 1.550(14) ?
    O16A O16B . 1.121(15) ?
    O16A O16C . 1.260(16) ?
    O16B O16C . 1.48(2) ?
    N1 C1 . 1.338(4) ?
    N1 C5 . 1.350(4) ?
    N2 N3 . 1.403(3) ?
    N2 C10 . 1.419(4) ?
    N2 H2N . 0.9539 ?
    N3 C13 . 1.309(4) ?
    N4 N5 . 1.332(4) ?
    N4 C15 . 1.361(4) ?
    N5 C18 . 1.369(4) ?
    N6 C25 . 1.344(4) ?
    N6 C21 . 1.350(4) ?
    N7 C26 . 1.348(4) ?
    N7 C30 . 1.348(4) ?
    N8 N9 . 1.321(4) ?
    N8 C33 . 1.360(4) ?
    N9 C36 . 1.365(4) ?
    N10 C37 . 1.307(4) ?
    N10 N11 . 1.402(3) ?
    N11 C39 . 1.406(4) ?
    N11 H11N . 0.9658 ?
    N12 C50 . 1.329(5) ?
    N12 C46 . 1.349(5) ?
    C1 C2 . 1.383(5) ?
    C1 H1 . 0.9500 ?
    C2 C3 . 1.381(6) ?
    C2 H2 . 0.9500 ?
    C3 C4 . 1.378(6) ?
    C3 H3 . 0.9500 ?
    C4 C5 . 1.378(5) ?
    C4 H4 . 0.9500 ?
    C5 H5 . 0.9500 ?
    C6 C7 . 1.499(4) ?
    C7 C12 . 1.397(4) ?
    C7 C8 . 1.405(4) ?
    C8 C9 . 1.380(4) ?
    C8 H8 . 0.9500 ?
    C9 C10 . 1.396(4) ?
    C9 H9 . 0.9500 ?
    C10 C11 . 1.398(4) ?
    C11 C12 . 1.382(4) ?
    C11 H11 . 0.9500 ?
    C12 H12 . 0.9500 ?
    C13 C15 . 1.442(4) ?
    C13 C14 . 1.489(5) ?
    C14 H14A . 0.9800 ?
    C14 H14B . 0.9800 ?
    C14 H14C . 0.9800 ?
    C15 C16 . 1.399(4) ?
    C16 C18 . 1.404(5) ?
    C16 C17 . 1.499(5) ?
    C17 H17A . 0.9800 ?
    C17 H17B . 0.9800 ?
    C17 H17C . 0.9800 ?
    C18 C19 . 1.483(5) ?
    C19 C20 . 1.498(5) ?
    C20 H20A . 0.9800 ?
    C20 H20B . 0.9800 ?
    C20 H20C . 0.9800 ?
    C21 C22 . 1.373(5) ?
    C21 H21 . 0.9500 ?
    C22 C23 . 1.379(5) ?
    C22 H22 . 0.9500 ?
    C23 C24 . 1.374(5) ?
    C23 H23 . 0.9500 ?
    C24 C25 . 1.378(5) ?
    C24 H24 . 0.9500 ?
    C25 H25 . 0.9500 ?
    C26 C27 . 1.371(5) ?
    C26 H26 . 0.9500 ?
    C27 C28 . 1.381(5) ?
    C27 H27 . 0.9500 ?
    C28 C29 . 1.383(5) ?
    C28 H28 . 0.9500 ?
    C29 C30 . 1.381(5) ?
    C29 H29 . 0.9500 ?
    C30 H30 . 0.9500 ?
    C31 C32 . 1.493(5) ?
    C31 H31A . 0.9800 ?
    C31 H31B . 0.9800 ?
    C31 H31C . 0.9800 ?
    C32 C33 . 1.469(4) ?
    C33 C34 . 1.406(5) ?
    C34 C36 . 1.392(4) ?
    C34 C35 . 1.491(5) ?
    C35 H35A . 0.9800 ?
    C35 H35B . 0.9800 ?
    C35 H35C . 0.9800 ?
    C36 C37 . 1.460(4) ?
    C37 C38 . 1.490(5) ?
    C38 H38A . 0.9800 ?
    C38 H38B . 0.9800 ?
    C38 H38C . 0.9800 ?
    C39 C40 . 1.390(5) ?
    C39 C44 . 1.405(4) ?
    C40 C41 . 1.382(5) ?
    C40 H40 . 0.9500 ?
    C41 C42 . 1.389(5) ?
    C41 H41 . 0.9500 ?
    C42 C43 . 1.380(5) ?
    C42 C45 . 1.494(5) ?
    C43 C44 . 1.383(5) ?
    C43 H43 . 0.9500 ?
    C44 H44 . 0.9500 ?
    C46 C47 . 1.383(6) ?
    C46 H46 . 0.9500 ?
    C47 C48 . 1.389(6) ?
    C47 H47 . 0.9500 ?
    C48 C49 . 1.372(6) ?
    C48 H48 . 0.9500 ?
    C49 C50 . 1.395(6) ?
    C49 H49 . 0.9500 ?
    C50 H50 . 0.9500 ?
loop_
    _geom_angle_atom_site_label_1
    _geom_angle_atom_site_label_2
    _geom_angle_atom_site_label_3
    _geom_angle_site_symmetry_1
    _geom_angle_site_symmetry_3
    _geom_angle
    _geom_angle_publ_flag
    O2 Co1 O2 2_665 . 180.00(13) ?
    O2 Co1 N1 2_665 . 91.07(9) ?
    O2 Co1 N1 . . 88.93(9) ?
    O2 Co1 N1 2_665 2_665 88.93(9) ?
    O2 Co1 N1 . 2_665 91.07(9) ?
    N1 Co1 N1 . 2_665 180.0 ?
    O2 Co1 O1 2_665 . 91.36(8) ?
    O2 Co1 O1 . . 88.64(8) ?
    N1 Co1 O1 . . 90.39(9) ?
    N1 Co1 O1 2_665 . 89.61(9) ?
    O2 Co1 O1 2_665 2_665 88.64(8) ?
    O2 Co1 O1 . 2_665 91.36(8) ?
    N1 Co1 O1 . 2_665 89.61(9) ?
    N1 Co1 O1 2_665 2_665 90.39(9) ?
    O1 Co1 O1 . 2_665 180.0000(10)
                                 ?
    N9 Co2 N4 . . 172.10(11) ?
    N9 Co2 N10 . . 81.20(11) ?
    N4 Co2 N10 . . 98.79(11) ?
    N9 Co2 N3 . . 99.94(11) ?
    N4 Co2 N3 . . 80.63(11) ?
    N10 Co2 N3 . . 175.98(10) ?
    N9 Co2 N7 . . 85.42(11) ?
    N4 Co2 N7 . . 86.69(10) ?
    N10 Co2 N7 . . 91.73(11) ?
    N3 Co2 N7 . . 92.21(10) ?
    N9 Co2 N6 . . 91.00(11) ?
    N4 Co2 N6 . . 96.89(10) ?
    N10 Co2 N6 . . 87.54(11) ?
    N3 Co2 N6 . . 88.58(10) ?
    N7 Co2 N6 . . 176.42(10) ?
    O7 Co3 O7 2_664 . 180.0 ?
    O7 Co3 O8 2_664 . 88.11(10) ?
    O7 Co3 O8 . . 91.89(10) ?
    O7 Co3 O8 2_664 2_664 91.89(10) ?
    O7 Co3 O8 . 2_664 88.11(10) ?
    O8 Co3 O8 . 2_664 180.0 ?
    O7 Co3 N12 2_664 . 90.33(12) ?
    O7 Co3 N12 . . 89.67(12) ?
    O8 Co3 N12 . . 91.42(11) ?
    O8 Co3 N12 2_664 . 88.58(11) ?
    O7 Co3 N12 2_664 2_664 89.67(12) ?
    O7 Co3 N12 . 2_664 90.33(12) ?
    O8 Co3 N12 . 2_664 88.58(11) ?
    O8 Co3 N12 2_664 2_664 91.42(11) ?
    N12 Co3 N12 . 2_664 180.0 ?
    O9 Cl1 O12 . . 108.7(2) ?
    O9 Cl1 O10 . . 110.0(3) ?
    O12 Cl1 O10 . . 108.7(2) ?
    O9 Cl1 O11 . . 110.2(3) ?
    O12 Cl1 O11 . . 110.9(2) ?
    O10 Cl1 O11 . . 108.22(19) ?
    Co1 O1 H1O . . 97.9 ?
    Co1 O1 H1P . . 120.3 ?
    H1O O1 H1P . . 104.5 ?
    C6 O2 Co1 . . 125.86(19) ?
    C45 O7 Co3 . . 135.3(2) ?
    Co3 O8 H8O . . 124.6 ?
    Co3 O8 H8P . . 102.4 ?
    H8O O8 H8P . . 113.8 ?
    H13O O13 H13P . . 114.4 ?
    H14O O14 H14P . . 108.7 ?
    O16B O16A O16C . . 76.9(12) ?
    O16A O16B O16C . . 55.8(10) ?
    O16A O16B O15 . . 150.5(12) ?
    O16C O16B O15 . . 125.4(13) ?
    O16A O16C O16B . . 47.3(9) ?
    C1 N1 C5 . . 117.0(3) ?
    C1 N1 Co1 . . 122.8(2) ?
    C5 N1 Co1 . . 119.8(2) ?
    N3 N2 C10 . . 117.8(2) ?
    N3 N2 H2N . . 106.5 ?
    C10 N2 H2N . . 109.1 ?
    C13 N3 N2 . . 119.0(3) ?
    C13 N3 Co2 . . 116.9(2) ?
    N2 N3 Co2 . . 123.84(19) ?
    N5 N4 C15 . . 110.8(2) ?
    N5 N4 Co2 . . 133.5(2) ?
    C15 N4 Co2 . . 114.7(2) ?
    N4 N5 C18 . . 105.8(3) ?
    C25 N6 C21 . . 117.3(3) ?
    C25 N6 Co2 . . 120.5(2) ?
    C21 N6 Co2 . . 122.2(2) ?
    C26 N7 C30 . . 117.5(3) ?
    C26 N7 Co2 . . 122.1(2) ?
    C30 N7 Co2 . . 120.2(2) ?
    N9 N8 C33 . . 106.0(3) ?
    N8 N9 C36 . . 110.9(2) ?
    N8 N9 Co2 . . 132.8(2) ?
    C36 N9 Co2 . . 116.2(2) ?
    C37 N10 N11 . . 119.8(3) ?
    C37 N10 Co2 . . 117.6(2) ?
    N11 N10 Co2 . . 122.29(19) ?
    N10 N11 C39 . . 118.1(2) ?
    N10 N11 H11N . . 108.0 ?
    C39 N11 H11N . . 113.7 ?
    C50 N12 C46 . . 117.0(4) ?
    C50 N12 Co3 . . 119.1(3) ?
    C46 N12 Co3 . . 123.8(3) ?
    N1 C1 C2 . . 123.6(4) ?
    N1 C1 H1 . . 118.2 ?
    C2 C1 H1 . . 118.2 ?
    C3 C2 C1 . . 118.1(4) ?
    C3 C2 H2 . . 120.9 ?
    C1 C2 H2 . . 120.9 ?
    C4 C3 C2 . . 119.5(3) ?
    C4 C3 H3 . . 120.3 ?
    C2 C3 H3 . . 120.3 ?
    C5 C4 C3 . . 118.6(4) ?
    C5 C4 H4 . . 120.7 ?
    C3 C4 H4 . . 120.7 ?
    N1 C5 C4 . . 123.1(3) ?
    N1 C5 H5 . . 118.4 ?
    C4 C5 H5 . . 118.4 ?
    O3 C6 O2 . . 125.3(3) ?
    O3 C6 C7 . . 119.4(3) ?
    O2 C6 C7 . . 115.3(3) ?
    C12 C7 C8 . . 118.2(3) ?
    C12 C7 C6 . . 121.6(3) ?
    C8 C7 C6 . . 120.2(3) ?
    C9 C8 C7 . . 120.4(3) ?
    C9 C8 H8 . . 119.8 ?
    C7 C8 H8 . . 119.8 ?
    C8 C9 C10 . . 121.0(3) ?
    C8 C9 H9 . . 119.5 ?
    C10 C9 H9 . . 119.5 ?
    C9 C10 C11 . . 118.9(3) ?
    C9 C10 N2 . . 117.7(2) ?
    C11 C10 N2 . . 123.4(3) ?
    C12 C11 C10 . . 120.0(3) ?
    C12 C11 H11 . . 120.0 ?
    C10 C11 H11 . . 120.0 ?
    C11 C12 C7 . . 121.5(3) ?
    C11 C12 H12 . . 119.2 ?
    C7 C12 H12 . . 119.2 ?
    N3 C13 C15 . . 112.3(3) ?
    N3 C13 C14 . . 124.3(3) ?
    C15 C13 C14 . . 123.3(3) ?
    C13 C14 H14A . . 109.5 ?
    C13 C14 H14B . . 109.5 ?
    H14A C14 H14B . . 109.5 ?
    C13 C14 H14C . . 109.5 ?
    H14A C14 H14C . . 109.5 ?
    H14B C14 H14C . . 109.5 ?
    N4 C15 C16 . . 109.0(3) ?
    N4 C15 C13 . . 114.1(3) ?
    C16 C15 C13 . . 136.8(3) ?
    C15 C16 C18 . . 102.8(3) ?
    C15 C16 C17 . . 128.9(3) ?
    C18 C16 C17 . . 128.3(3) ?
    C16 C17 H17A . . 109.5 ?
    C16 C17 H17B . . 109.5 ?
    H17A C17 H17B . . 109.5 ?
    C16 C17 H17C . . 109.5 ?
    H17A C17 H17C . . 109.5 ?
    H17B C17 H17C . . 109.5 ?
    N5 C18 C16 . . 111.6(3) ?
    N5 C18 C19 . . 119.3(3) ?
    C16 C18 C19 . . 129.1(3) ?
    O4 C19 C18 . . 120.8(3) ?
    O4 C19 C20 . . 120.9(3) ?
    C18 C19 C20 . . 118.3(3) ?
    C19 C20 H20A . . 109.5 ?
    C19 C20 H20B . . 109.5 ?
    H20A C20 H20B . . 109.5 ?
    C19 C20 H20C . . 109.5 ?
    H20A C20 H20C . . 109.5 ?
    H20B C20 H20C . . 109.5 ?
    N6 C21 C22 . . 122.5(3) ?
    N6 C21 H21 . . 118.7 ?
    C22 C21 H21 . . 118.7 ?
    C21 C22 C23 . . 119.6(3) ?
    C21 C22 H22 . . 120.2 ?
    C23 C22 H22 . . 120.2 ?
    C24 C23 C22 . . 118.6(3) ?
    C24 C23 H23 . . 120.7 ?
    C22 C23 H23 . . 120.7 ?
    C23 C24 C25 . . 119.1(3) ?
    C23 C24 H24 . . 120.4 ?
    C25 C24 H24 . . 120.4 ?
    N6 C25 C24 . . 123.0(3) ?
    N6 C25 H25 . . 118.5 ?
    C24 C25 H25 . . 118.5 ?
    N7 C26 C27 . . 122.6(3) ?
    N7 C26 H26 . . 118.7 ?
    C27 C26 H26 . . 118.7 ?
    C26 C27 C28 . . 119.6(3) ?
    C26 C27 H27 . . 120.2 ?
    C28 C27 H27 . . 120.2 ?
    C27 C28 C29 . . 118.5(3) ?
    C27 C28 H28 . . 120.8 ?
    C29 C28 H28 . . 120.8 ?
    C30 C29 C28 . . 119.0(3) ?
    C30 C29 H29 . . 120.5 ?
    C28 C29 H29 . . 120.5 ?
    N7 C30 C29 . . 122.7(3) ?
    N7 C30 H30 . . 118.6 ?
    C29 C30 H30 . . 118.6 ?
    C32 C31 H31A . . 109.5 ?
    C32 C31 H31B . . 109.5 ?
    H31A C31 H31B . . 109.5 ?
    C32 C31 H31C . . 109.5 ?
    H31A C31 H31C . . 109.5 ?
    H31B C31 H31C . . 109.5 ?
    O5 C32 C33 . . 120.6(3) ?
    O5 C32 C31 . . 121.6(3) ?
    C33 C32 C31 . . 117.8(3) ?
    N8 C33 C34 . . 111.6(3) ?
    N8 C33 C32 . . 119.3(3) ?
    C34 C33 C32 . . 129.1(3) ?
    C36 C34 C33 . . 102.7(3) ?
    C36 C34 C35 . . 129.3(3) ?
    C33 C34 C35 . . 127.9(3) ?
    C34 C35 H35A . . 109.5 ?
    C34 C35 H35B . . 109.5 ?
    H35A C35 H35B . . 109.5 ?
    C34 C35 H35C . . 109.5 ?
    H35A C35 H35C . . 109.5 ?
    H35B C35 H35C . . 109.5 ?
    N9 C36 C34 . . 108.8(3) ?
    N9 C36 C37 . . 113.2(3) ?
    C34 C36 C37 . . 137.9(3) ?
    N10 C37 C36 . . 111.6(3) ?
    N10 C37 C38 . . 124.9(3) ?
    C36 C37 C38 . . 123.5(3) ?
    C37 C38 H38A . . 109.5 ?
    C37 C38 H38B . . 109.5 ?
    H38A C38 H38B . . 109.5 ?
    C37 C38 H38C . . 109.5 ?
    H38A C38 H38C . . 109.5 ?
    H38B C38 H38C . . 109.5 ?
    C40 C39 C44 . . 119.2(3) ?
    C40 C39 N11 . . 123.4(3) ?
    C44 C39 N11 . . 117.4(3) ?
    C41 C40 C39 . . 119.4(3) ?
    C41 C40 H40 . . 120.3 ?
    C39 C40 H40 . . 120.3 ?
    C40 C41 C42 . . 121.3(3) ?
    C40 C41 H41 . . 119.3 ?
    C42 C41 H41 . . 119.3 ?
    C43 C42 C41 . . 119.1(3) ?
    C43 C42 C45 . . 122.2(3) ?
    C41 C42 C45 . . 118.6(3) ?
    C42 C43 C44 . . 120.3(3) ?
    C42 C43 H43 . . 119.8 ?
    C44 C43 H43 . . 119.8 ?
    C43 C44 C39 . . 120.3(3) ?
    C43 C44 H44 . . 119.9 ?
    C39 C44 H44 . . 119.9 ?
    O6 C45 O7 . . 124.0(3) ?
    O6 C45 C42 . . 121.1(3) ?
    O7 C45 C42 . . 114.9(3) ?
    N12 C46 C47 . . 123.3(4) ?
    N12 C46 H46 . . 118.3 ?
    C47 C46 H46 . . 118.3 ?
    C46 C47 C48 . . 118.7(4) ?
    C46 C47 H47 . . 120.7 ?
    C48 C47 H47 . . 120.7 ?
    C49 C48 C47 . . 118.6(4) ?
    C49 C48 H48 . . 120.7 ?
    C47 C48 H48 . . 120.7 ?
    C48 C49 C50 . . 119.0(4) ?
    C48 C49 H49 . . 120.5 ?
    C50 C49 H49 . . 120.5 ?
    N12 C50 C49 . . 123.4(4) ?
    N12 C50 H50 . . 118.3 ?
    C49 C50 H50 . . 118.3 ?
loop_
    _geom_torsion_atom_site_label_1
    _geom_torsion_atom_site_label_2
    _geom_torsion_atom_site_label_3
    _geom_torsion_atom_site_label_4
    _geom_torsion_site_symmetry_1
    _geom_torsion_site_symmetry_2
    _geom_torsion_site_symmetry_3
    _geom_torsion_site_symmetry_4
    _geom_torsion
    _geom_torsion_publ_flag
    N1 Co1 O2 C6 . . . . -132.2(3) ?
    N1 Co1 O2 C6 2_665 . . . 47.8(3) ?
    O1 Co1 O2 C6 . . . . -41.8(3) ?
    O1 Co1 O2 C6 2_665 . . . 138.2(3) ?
    O8 Co3 O7 C45 . . . . 158.4(4) ?
    O8 Co3 O7 C45 2_664 . . . -21.6(4) ?
    N12 Co3 O7 C45 . . . . 67.0(4) ?
    N12 Co3 O7 C45 2_664 . . . -113.0(4) ?
    O2 Co1 N1 C1 2_665 . . . -37.8(3) ?
    O2 Co1 N1 C1 . . . . 142.2(3) ?
    O1 Co1 N1 C1 . . . . 53.6(3) ?
    O1 Co1 N1 C1 2_665 . . . -126.4(3) ?
    O2 Co1 N1 C5 2_665 . . . 134.5(2) ?
    O2 Co1 N1 C5 . . . . -45.5(2) ?
    O1 Co1 N1 C5 . . . . -134.1(2) ?
    O1 Co1 N1 C5 2_665 . . . 45.9(2) ?
    C10 N2 N3 C13 . . . . -77.9(3) ?
    C10 N2 N3 Co2 . . . . 97.0(3) ?
    N9 Co2 N3 C13 . . . . -164.1(2) ?
    N4 Co2 N3 C13 . . . . 7.9(2) ?
    N7 Co2 N3 C13 . . . . -78.4(2) ?
    N6 Co2 N3 C13 . . . . 105.1(2) ?
    N9 Co2 N3 N2 . . . . 20.8(2) ?
    N4 Co2 N3 N2 . . . . -167.1(2) ?
    N7 Co2 N3 N2 . . . . 106.6(2) ?
    N6 Co2 N3 N2 . . . . -69.9(2) ?
    N10 Co2 N4 N5 . . . . 5.8(3) ?
    N3 Co2 N4 N5 . . . . -178.2(3) ?
    N7 Co2 N4 N5 . . . . -85.4(3) ?
    N6 Co2 N4 N5 . . . . 94.4(3) ?
    N10 Co2 N4 C15 . . . . 173.7(2) ?
    N3 Co2 N4 C15 . . . . -10.3(2) ?
    N7 Co2 N4 C15 . . . . 82.5(2) ?
    N6 Co2 N4 C15 . . . . -97.7(2) ?
    C15 N4 N5 C18 . . . . 0.7(3) ?
    Co2 N4 N5 C18 . . . . 169.0(2) ?
    N9 Co2 N6 C25 . . . . 166.5(2) ?
    N4 Co2 N6 C25 . . . . -13.2(3) ?
    N10 Co2 N6 C25 . . . . 85.3(2) ?
    N3 Co2 N6 C25 . . . . -93.6(2) ?
    N9 Co2 N6 C21 . . . . -15.5(3) ?
    N4 Co2 N6 C21 . . . . 164.8(3) ?
    N10 Co2 N6 C21 . . . . -96.7(3) ?
    N3 Co2 N6 C21 . . . . 84.4(3) ?
    N9 Co2 N7 C26 . . . . -117.0(3) ?
    N4 Co2 N7 C26 . . . . 62.7(3) ?
    N10 Co2 N7 C26 . . . . -36.0(3) ?
    N3 Co2 N7 C26 . . . . 143.2(3) ?
    N9 Co2 N7 C30 . . . . 57.5(2) ?
    N4 Co2 N7 C30 . . . . -122.8(2) ?
    N10 Co2 N7 C30 . . . . 138.5(2) ?
    N3 Co2 N7 C30 . . . . -42.3(2) ?
    C33 N8 N9 C36 . . . . 0.4(3) ?
    C33 N8 N9 Co2 . . . . 178.8(2) ?
    N10 Co2 N9 N8 . . . . 177.6(3) ?
    N3 Co2 N9 N8 . . . . 1.5(3) ?
    N7 Co2 N9 N8 . . . . -90.0(3) ?
    N6 Co2 N9 N8 . . . . 90.2(3) ?
    N10 Co2 N9 C36 . . . . -4.1(2) ?
    N3 Co2 N9 C36 . . . . 179.8(2) ?
    N7 Co2 N9 C36 . . . . 88.4(2) ?
    N6 Co2 N9 C36 . . . . -91.4(2) ?
    N9 Co2 N10 C37 . . . . 4.1(2) ?
    N4 Co2 N10 C37 . . . . -167.9(2) ?
    N7 Co2 N10 C37 . . . . -81.0(2) ?
    N6 Co2 N10 C37 . . . . 95.5(2) ?
    N9 Co2 N10 N11 . . . . -169.6(2) ?
    N4 Co2 N10 N11 . . . . 18.4(2) ?
    N7 Co2 N10 N11 . . . . 105.3(2) ?
    N6 Co2 N10 N11 . . . . -78.2(2) ?
    C37 N10 N11 C39 . . . . -76.9(4) ?
    Co2 N10 N11 C39 . . . . 96.7(3) ?
    O7 Co3 N12 C50 2_664 . . . -50.1(3) ?
    O7 Co3 N12 C50 . . . . 129.9(3) ?
    O8 Co3 N12 C50 . . . . 38.0(3) ?
    O8 Co3 N12 C50 2_664 . . . -142.0(3) ?
    O7 Co3 N12 C46 2_664 . . . 133.9(3) ?
    O7 Co3 N12 C46 . . . . -46.1(3) ?
    O8 Co3 N12 C46 . . . . -138.0(3) ?
    O8 Co3 N12 C46 2_664 . . . 42.0(3) ?
    Co1 N1 C1 C2 . . . . 172.3(3) ?
    N1 C1 C2 C3 . . . . -1.6(6) ?
    C1 C2 C3 C4 . . . . 2.4(6) ?
    C2 C3 C4 C5 . . . . -1.4(6) ?
    C1 N1 C5 C4 . . . . 1.3(5) ?
    Co1 N1 C5 C4 . . . . -171.4(3) ?
    C3 C4 C5 N1 . . . . -0.5(5) ?
    Co1 O2 C6 O3 . . . . 23.2(4) ?
    Co1 O2 C6 C7 . . . . -155.6(2) ?
    O3 C6 C7 C12 . . . . 168.3(3) ?
    O2 C6 C7 C12 . . . . -12.8(4) ?
    O3 C6 C7 C8 . . . . -14.7(4) ?
    O2 C6 C7 C8 . . . . 164.1(3) ?
    C12 C7 C8 C9 . . . . 0.7(5) ?
    C6 C7 C8 C9 . . . . -176.3(3) ?
    C7 C8 C9 C10 . . . . -2.1(5) ?
    C8 C9 C10 C11 . . . . 1.2(5) ?
    C8 C9 C10 N2 . . . . -177.8(3) ?
    N3 N2 C10 C9 . . . . -163.1(3) ?
    N3 N2 C10 C11 . . . . 17.9(4) ?
    C9 C10 C11 C12 . . . . 1.1(5) ?
    N2 C10 C11 C12 . . . . -180.0(3) ?
    C10 C11 C12 C7 . . . . -2.5(5) ?
    C8 C7 C12 C11 . . . . 1.6(5) ?
    C6 C7 C12 C11 . . . . 178.6(3) ?
    N2 N3 C13 C15 . . . . 171.4(2) ?
    Co2 N3 C13 C15 . . . . -3.8(3) ?
    N2 N3 C13 C14 . . . . -7.5(4) ?
    Co2 N3 C13 C14 . . . . 177.3(2) ?
    N5 N4 C15 C16 . . . . -0.9(3) ?
    Co2 N4 C15 C16 . . . . -171.6(2) ?
    N5 N4 C15 C13 . . . . -178.1(2) ?
    Co2 N4 C15 C13 . . . . 11.3(3) ?
    N3 C13 C15 N4 . . . . -4.8(4) ?
    C14 C13 C15 N4 . . . . 174.1(3) ?
    N3 C13 C15 C16 . . . . 179.1(3) ?
    C14 C13 C15 C16 . . . . -1.9(6) ?
    N4 C15 C16 C18 . . . . 0.7(3) ?
    C13 C15 C16 C18 . . . . 176.9(3) ?
    N4 C15 C16 C17 . . . . -176.8(3) ?
    C13 C15 C16 C17 . . . . -0.7(6) ?
    N4 N5 C18 C16 . . . . -0.3(3) ?
    N4 N5 C18 C19 . . . . 179.8(3) ?
    C15 C16 C18 N5 . . . . -0.3(4) ?
    C17 C16 C18 N5 . . . . 177.3(3) ?
    C15 C16 C18 C19 . . . . 179.7(3) ?
    C17 C16 C18 C19 . . . . -2.8(6) ?
    N5 C18 C19 O4 . . . . 171.4(3) ?
    C16 C18 C19 O4 . . . . -8.5(6) ?
    N5 C18 C19 C20 . . . . -6.9(5) ?
    C16 C18 C19 C20 . . . . 173.2(3) ?
    C25 N6 C21 C22 . . . . 0.9(5) ?
    Co2 N6 C21 C22 . . . . -177.2(3) ?
    N6 C21 C22 C23 . . . . -0.1(6) ?
    C21 C22 C23 C24 . . . . -0.5(6) ?
    C22 C23 C24 C25 . . . . 0.3(6) ?
    C21 N6 C25 C24 . . . . -1.1(5) ?
    Co2 N6 C25 C24 . . . . 177.0(3) ?
    C23 C24 C25 N6 . . . . 0.5(5) ?
    C30 N7 C26 C27 . . . . -0.5(5) ?
    Co2 N7 C26 C27 . . . . 174.2(3) ?
    N7 C26 C27 C28 . . . . 1.0(6) ?
    C26 C27 C28 C29 . . . . -0.5(6) ?
    C27 C28 C29 C30 . . . . -0.5(5) ?
    C26 N7 C30 C29 . . . . -0.6(5) ?
    Co2 N7 C30 C29 . . . . -175.3(2) ?
    C28 C29 C30 N7 . . . . 1.1(5) ?
    N9 N8 C33 C34 . . . . 0.1(3) ?
    N9 N8 C33 C32 . . . . 178.3(3) ?
    O5 C32 C33 N8 . . . . 169.4(3) ?
    C31 C32 C33 N8 . . . . -10.4(4) ?
    O5 C32 C33 C34 . . . . -12.7(5) ?
    C31 C32 C33 C34 . . . . 167.4(3) ?
    N8 C33 C34 C36 . . . . -0.6(3) ?
    C32 C33 C34 C36 . . . . -178.5(3) ?
    N8 C33 C34 C35 . . . . 175.3(3) ?
    C32 C33 C34 C35 . . . . -2.7(5) ?
    N8 N9 C36 C34 . . . . -0.8(3) ?
    Co2 N9 C36 C34 . . . . -179.5(2) ?
    N8 N9 C36 C37 . . . . -177.8(2) ?
    Co2 N9 C36 C37 . . . . 3.5(3) ?
    C33 C34 C36 N9 . . . . 0.8(3) ?
    C35 C34 C36 N9 . . . . -175.0(3) ?
    C33 C34 C36 C37 . . . . 176.6(4) ?
    C35 C34 C36 C37 . . . . 0.9(6) ?
    N11 N10 C37 C36 . . . . 170.7(3) ?
    Co2 N10 C37 C36 . . . . -3.2(3) ?
    N11 N10 C37 C38 . . . . -10.3(5) ?
    Co2 N10 C37 C38 . . . . 175.8(2) ?
    N9 C36 C37 N10 . . . . -0.2(4) ?
    C34 C36 C37 N10 . . . . -175.9(4) ?
    N9 C36 C37 C38 . . . . -179.2(3) ?
    C34 C36 C37 C38 . . . . 5.1(6) ?
    N10 N11 C39 C40 . . . . 30.9(5) ?
    N10 N11 C39 C44 . . . . -152.5(3) ?
    C44 C39 C40 C41 . . . . -5.2(5) ?
    N11 C39 C40 C41 . . . . 171.3(3) ?
    C39 C40 C41 C42 . . . . 0.9(5) ?
    C40 C41 C42 C43 . . . . 4.4(5) ?
    C40 C41 C42 C45 . . . . -173.1(3) ?
    C41 C42 C43 C44 . . . . -5.4(5) ?
    C45 C42 C43 C44 . . . . 172.1(3) ?
    C42 C43 C44 C39 . . . . 1.1(5) ?
    C40 C39 C44 C43 . . . . 4.3(5) ?
    N11 C39 C44 C43 . . . . -172.4(3) ?
    Co3 O7 C45 O6 . . . . 35.7(6) ?
    Co3 O7 C45 C42 . . . . -145.9(3) ?
    C43 C42 C45 O6 . . . . 10.3(6) ?
    C41 C42 C45 O6 . . . . -172.3(3) ?
    C43 C42 C45 O7 . . . . -168.2(3) ?
    C41 C42 C45 O7 . . . . 9.3(5) ?
    C50 N12 C46 C47 . . . . 0.0(6) ?
    Co3 N12 C46 C47 . . . . 176.1(3) ?
    N12 C46 C47 C48 . . . . -1.1(6) ?
    C46 C47 C48 C49 . . . . 0.7(6) ?
    C47 C48 C49 C50 . . . . 0.6(6) ?
    C46 N12 C50 C49 . . . . 1.4(6) ?
    Co3 N12 C50 C49 . . . . -174.8(3) ?
    C48 C49 C50 N12 . . . . -1.8(6) ?
loop_
    _geom_hbond_atom_site_label_D
    _geom_hbond_atom_site_label_H
    _geom_hbond_atom_site_label_A
    _geom_hbond_site_symmetry_A
    _geom_hbond_distance_DH
    _geom_hbond_distance_HA
    _geom_hbond_distance_DA
    _geom_hbond_angle_DHA
    O1 H1O O3 . 0.96 1.76 2.677(3) 159.4
    O1 H1P O10 . 0.91 2.02 2.903(4) 165.8
    O1 H1P Cl1 . 0.91 2.91 3.795(2) 165.5
    O8 H8O O13 2_674 0.95 1.86 2.789(4) 165.6
    O8 H8P O6 2_664 0.93 1.84 2.734(4) 160.9
    O13 H13O O4 . 0.91 2.01 2.909(4) 167.1
    O13 H13P O14 2_774 0.93 1.94 2.835(5) 159.6
    O14 H14O O15 . 0.95 1.86 2.809(7) 178.1
    O14 H14P O6 . 0.96 1.83 2.751(5) 162.0
    N2 H2N N8 . 0.95 2.03 2.924(4) 155.4
    N2 H2N N9 . 0.95 2.54 3.173(4) 124.2
    N11 H11N N5 . 0.97 1.98 2.864(4) 151.4
    N11 H11N N4 . 0.97 2.49 3.092(4) 120.3
