# Supplementary material for: catena-Poly[[[trans-diaqua­bis(pyridine-κN)cobalt(II)]-μ-(4-{N′-[1-(3-acetyl-4-methyl-1H-pyrazol-5-yl)ethyl­idene]hydrazino}benzoato-κ3 O:N,N′)-[bis­(pyridine-κN)cobalt(III)]-μ-(4-{N′-[1-(3-acetyl-4-methyl-1H-pyrazol-5-yl)ethyl­idene]hydrazino}benzoato-κ3 N,N′:O)]perchlorate 3.66-hydrate]
Source: Acta Crystallogr Sect E Struct Rep Online. 2008 Jan 30;64(Pt 2):m432–3. doi: 10.1107/S1600536808002675 (PMC2960270; doi:10.1107/S1600536808002675)
Supplement: Supplementary file 2 [file e-64-0m432-Isup2.hkl]

# 
# h,k,l, Fc-squared, Fo-squared, sigma(Fo-squared) and status flag 
# 
data_I
_shelx_title ' plv282dm in P-1 (SIR2K4, orange plate)' 
_shelx_refln_list_code          4 
_shelx_F_calc_maximum      292.31 
_exptl_crystal_F_000      1279.31 
_reflns_d_resolution_high  0.8408 
 
loop_ 
 _symmetry_equiv_pos_as_xyz 
 'x, y, z' 
 '-x, -y, -z' 
 
_cell_length_a    10.1128 
_cell_length_b    13.9615 
_cell_length_c    20.1840 
_cell_angle_alpha  85.969 
_cell_angle_beta   80.844 
_cell_angle_gamma  84.660 
 
_shelx_F_squared_multiplier     1.000 
 
loop_ 
 _refln_index_h 
 _refln_index_k 
 _refln_index_l 
 _refln_F_squared_calc 
 _refln_F_squared_meas 
 _refln_F_squared_sigma 
 _refln_observed_status 
   2   0   0      349.78      347.56     50.36 o 
   3   0   0     3841.94     3365.93    105.41 o 
   4   0   0     1248.99     1287.72     37.14 o 
   5   0   0      106.31       99.18     18.12 o 
   6   0   0      668.14      706.96     26.86 o 
   7   0   0      464.41      420.78     31.66 o 
   8   0   0      176.88      155.64     16.21 o 
   9   0   0      422.34      368.84     20.21 o 
  10   0   0     1387.63     1477.02     95.84 o 
  11   0   0     1476.79     1476.00     67.84 o 
 -11   1   0        5.93       32.27     35.39 o 
 -10   1   0        3.90       21.01     20.10 o 
  -9   1   0      166.63      209.20     13.77 o 
  -8   1   0     1097.74     1116.56     28.88 o 
  -7   1   0        1.32      -13.55     13.55 o 
  -6   1   0       81.04       46.79      9.89 o 
  -5   1   0     5676.41     5995.24    130.38 o 
  -4   1   0     2071.63     1722.55     35.31 o 
  -3   1   0     5647.11     5415.87     99.12 o 
  -2   1   0      517.49      389.75      9.77 o 
  -1   1   0    15948.27    13211.21    450.54 o 
   1   1   0     2082.58     1037.47     54.92 o 
   2   1   0    48814.29    50969.21    958.92 o 
   3   1   0      466.63      266.36     19.94 o 
   4   1   0        0.08      -20.53     21.50 o 
   5   1   0    13056.80    13227.39    269.91 o 
   6   1   0     1439.91     1222.22     40.44 o 
   7   1   0     1481.31     1426.73     48.56 o 
   8   1   0     1936.76     2019.50     61.45 o 
   9   1   0     2071.53     2360.11     89.40 o 
  10   1   0        4.99       17.53     16.32 o 
  11   1   0        0.40      -11.63     32.27 o 
 -11   2   0      440.89      372.14     57.39 o 
 -10   2   0     3479.68     3444.70    116.24 o 
  -9   2   0        4.96       17.35     14.58 o 
  -8   2   0        7.65       16.02     15.47 o 
  -7   2   0     2147.37     2171.38     56.53 o 
  -6   2   0     1480.69     1519.95     43.10 o 
  -5   2   0      405.45      422.04     16.88 o 
  -4   2   0      181.26      131.50     15.57 o 
  -3   2   0     7510.34     7311.38    149.67 o 
  -2   2   0     1261.22      700.15     43.21 o 
  -1   2   0     1382.43     1317.51    100.10 o 
   0   2   0    14936.31    12198.79    998.91 o 
   1   2   0     2941.92     3510.91     77.78 o 
   2   2   0      162.69      111.55     15.55 o 
   3   2   0       22.19        5.73     14.23 o 
   4   2   0    10316.12    10325.60    186.23 o 
   5   2   0     3028.57     2988.35     64.54 o 
   6   2   0     1752.32     1817.30     48.41 o 
   7   2   0     1731.80     1810.73     58.43 o 
   8   2   0     3126.55     3436.38     95.61 o 
   9   2   0      655.64      661.65     32.30 o 
  10   2   0      169.36      154.85     27.66 o 
  11   2   0     1265.07     1282.22     71.94 o 
 -11   3   0      773.34      843.53     54.35 o 
 -10   3   0       52.73       54.78     19.08 o 
  -9   3   0      192.53      196.76     19.26 o 
  -8   3   0     5168.22     5223.30    121.83 o 
  -7   3   0        4.04       -0.50     12.72 o 
  -6   3   0      129.86      145.62     11.46 o 
  -5   3   0     4882.33     4810.25    103.72 o 
  -4   3   0     1091.26     1024.77     34.05 o 
  -3   3   0       49.20       -9.64     29.90 o 
  -2   3   0    35187.50    32544.05    969.52 o 
  -1   3   0    85444.28    86647.67   1616.51 o 
   0   3   0      374.08      534.60     23.89 o 
   1   3   0    13906.36    14283.59    200.56 o 
   2   3   0       21.48       -8.85     10.65 o 
   3   3   0     2586.59     2536.77     50.32 o 
   4   3   0      522.85      650.96     25.50 o 
   5   3   0       19.89      -14.47     16.51 o 
   6   3   0     4474.45     4408.44    149.94 o 
   7   3   0     3271.07     3355.74     82.11 o 
   8   3   0        3.24       27.14     18.80 o 
   9   3   0      137.16      107.43     24.29 o 
  10   3   0     1116.51     1223.37     76.83 o 
  11   3   0       14.43       60.12     77.30 o 
 -11   4   0       17.50       24.58     29.15 o 
 -10   4   0       27.90       42.00     14.20 o 
  -9   4   0     5150.54     5388.76    121.16 o 
  -8   4   0       35.15       58.15     11.41 o 
  -7   4   0      321.58      305.29     14.20 o 
  -6   4   0     3219.51     3240.85     66.80 o 
  -5   4   0     1356.29     1176.09     28.93 o 
  -4   4   0        4.77       -7.31     14.66 o 
  -3   4   0     7237.37     7034.01    126.07 o 
  -2   4   0    10489.65     9684.49    137.47 o 
  -1   4   0     3568.26     3772.07     55.38 o 
   0   4   0    25881.10    26838.23    336.55 o 
   1   4   0    13030.20    12506.29    181.03 o 
   2   4   0      817.15      821.05     22.67 o 
   3   4   0     3225.30     3520.53     65.88 o 
   4   4   0     6338.58     6366.40    112.86 o 
   5   4   0      881.00      783.90     26.72 o 
   6   4   0      869.99      875.51     36.82 o 
   7   4   0      515.97      650.30     33.05 o 
   8   4   0     1168.48     1090.88     41.44 o 
   9   4   0     4056.77     4425.64    114.37 o 
  10   4   0       60.71       27.36     22.39 o 
  11   4   0      944.61      910.45     83.03 o 
 -10   5   0      359.00      257.79     52.74 o 
  -9   5   0        0.92       11.59     43.62 o 
  -8   5   0       29.89       83.56     49.45 o 
  -7   5   0     3750.81     3659.63    143.12 o 
  -6   5   0        7.84       18.30     31.25 o 
  -5   5   0      864.34      780.72     45.65 o 
  -4   5   0     8337.09     7377.39    208.76 o 
  -3   5   0      825.66      721.06     21.08 o 
  -2   5   0    12212.66    13326.57    237.32 o 
  -1   5   0    22814.37    22446.58    287.17 o 
   0   5   0     1950.89     1479.04     37.24 o 
   1   5   0      349.33      411.47     16.35 o 
   2   5   0      247.84      229.48     14.49 o 
   3   5   0      533.51      490.51     29.98 o 
   4   5   0      498.02      393.35     21.62 o 
   5   5   0      870.73      802.69     27.51 o 
   6   5   0     4092.57     4082.40     79.89 o 
   7   5   0      652.79      769.44     31.19 o 
   8   5   0      666.80      661.02     25.99 o 
   9   5   0      416.60      520.05     28.00 o 
  10   5   0     3614.00     3813.26     83.00 o 
  11   5   0      369.90      346.69     74.44 o 
 -10   6   0      198.10      160.64     65.33 o 
  -9   6   0     1022.49     1050.45    116.21 o 
  -8   6   0        5.10      -34.32     46.50 o 
  -7   6   0       22.83       47.43     38.70 o 
  -6   6   0     1493.32     1505.94     71.63 o 
  -5   6   0     3530.36     3257.23     78.61 o 
  -4   6   0     2357.23     2198.08     61.05 o 
  -3   6   0     3681.38     3527.71     85.92 o 
  -2   6   0    26363.92    27504.35    492.31 o 
  -1   6   0    18959.05    18861.76    241.73 o 
   0   6   0      854.69      865.48     19.65 o 
   1   6   0     6138.33     6928.83    111.79 o 
   2   6   0       14.01      104.99     15.63 o 
   3   6   0       71.16       63.69     18.77 o 
   4   6   0       31.85       59.85     14.93 o 
   5   6   0     5467.89     5195.16     99.74 o 
   6   6   0     1449.08     1503.49     41.52 o 
   7   6   0     1158.83     1232.80     39.03 o 
   8   6   0     2823.45     3084.93     72.49 o 
   9   6   0     3422.87     3521.14     91.69 o 
  10   6   0      250.53      221.73     41.96 o 
  11   6   0      206.38      194.95     65.85 o 
 -10   7   0      377.27      379.02     55.96 o 
  -9   7   0     1116.16     1078.76     92.01 o 
  -8   7   0      813.04      863.70     79.65 o 
  -7   7   0     1461.92     1402.56     79.96 o 
  -6   7   0      438.82      421.00     53.96 o 
  -5   7   0      281.31      280.86     12.50 o 
  -4   7   0     6008.34     5788.12    116.20 o 
  -3   7   0     4810.50     4468.79     76.54 o 
  -2   7   0     2871.83     2680.47     48.72 o 
  -1   7   0     3761.46     3562.86     63.66 o 
   0   7   0    10685.37    11848.14    206.03 o 
   1   7   0      232.32      292.29     20.56 o 
   2   7   0      218.18      311.59     18.35 o 
   3   7   0     3838.74     3921.72     67.47 o 
   4   7   0     8494.50     8770.21    159.45 o 
   5   7   0     2071.52     1991.85     52.03 o 
   6   7   0       25.21       49.73     18.34 o 
   7   7   0     2108.93     2256.97     71.40 o 
   8   7   0     1500.34     1544.45     50.26 o 
   9   7   0       18.45       23.33     16.90 o 
  10   7   0      793.94      764.10     57.22 o 
  11   7   0      570.66      576.52    123.37 o 
  -9   8   0      754.55      850.32     85.78 o 
  -8   8   0     2883.51     2864.98    140.14 o 
  -7   8   0       47.75       40.11     39.67 o 
  -6   8   0      365.90      345.43     52.21 o 
  -5   8   0      716.13      744.83     35.44 o 
  -4   8   0      388.95      378.90     31.41 o 
  -3   8   0       21.27        8.78      9.30 o 
  -2   8   0     1649.17     1456.90     35.81 o 
  -1   8   0      220.68      334.84     26.03 o 
   0   8   0     1353.30     1430.42     42.93 o 
   1   8   0     3184.97     3277.26     57.06 o 
   2   8   0     7566.60     7153.27    117.05 o 
   3   8   0      718.69      750.70     24.91 o 
   4   8   0      129.43      127.17     19.20 o 
   5   8   0     3408.79     3235.96     86.33 o 
   6   8   0     2516.92     2484.87     62.13 o 
   7   8   0      474.82      438.94     28.45 o 
   8   8   0      642.22      517.43     33.08 o 
   9   8   0     1252.61     1274.01     52.65 o 
  10   8   0      242.44      310.66     78.21 o 
  -9   9   0      306.45      342.35     69.75 o 
  -8   9   0       72.70       20.04     57.26 o 
  -7   9   0      483.73      447.38     61.61 o 
  -6   9   0     2530.55     2585.77     82.24 o 
  -5   9   0       41.67       57.44     13.00 o 
  -4   9   0        0.49       25.26     14.95 o 
  -3   9   0    11431.17    11946.41    185.56 o 
  -2   9   0     1024.24     1038.84     31.15 o 
  -1   9   0        0.34       14.19     14.88 o 
   0   9   0     3568.43     3415.69     59.99 o 
   1   9   0     1261.86     1158.68     30.43 o 
   2   9   0      318.27      356.87     22.26 o 
   3   9   0        3.13       -6.88     16.51 o 
   4   9   0     5312.27     5464.32    120.55 o 
   5   9   0      284.07      270.49     25.28 o 
   6   9   0        0.80      -14.47     20.86 o 
   7   9   0     1818.54     1702.06     59.01 o 
   8   9   0     1390.49     1436.96     58.94 o 
   9   9   0        9.94        2.02     18.09 o 
  10   9   0       36.13       39.32     55.10 o 
  -8  10   0     1036.41     1045.89     86.23 o 
  -7  10   0        7.79       -6.91     53.49 o 
  -6  10   0        4.97        9.52      9.95 o 
  -5  10   0     1265.76     1299.09     49.00 o 
  -4  10   0     1117.53     1099.14     38.90 o 
  -3  10   0      210.25      198.95     14.96 o 
  -2  10   0      376.03      393.00     22.42 o 
  -1  10   0     1847.34     2057.32     47.13 o 
   0  10   0      450.26      375.54     20.53 o 
   1  10   0        4.61        6.73     17.00 o 
   2  10   0      676.83      621.38     24.82 o 
   3  10   0     5964.21     6164.29    119.02 o 
   4  10   0        6.58       -5.01     22.34 o 
   5  10   0     1174.98     1211.37     46.68 o 
   6  10   0     2560.57     2621.81    131.42 o 
   7  10   0      675.74      618.63     36.06 o 
   8  10   0       12.75      -15.75     21.56 o 
   9  10   0     1042.11     1008.73     84.64 o 
  10  10   0      733.86      938.54     98.79 o 
  -8  11   0      204.92      203.38     59.60 o 
  -7  11   0        6.45       17.66     54.02 o 
  -6  11   0     1530.98     1564.69     47.41 o 
  -5  11   0      107.96       84.75     20.22 o 
  -4  11   0       34.63       52.26     44.41 o 
  -3  11   0       53.11       52.85     19.60 o 
  -2  11   0     1820.71     1777.15     52.25 o 
  -1  11   0      299.65      302.79     20.93 o 
   0  11   0     1788.37     1757.82     45.39 o 
   1  11   0      522.19      536.21     26.67 o 
   2  11   0        2.60        5.54     16.18 o 
   3  11   0      370.69      384.71     25.57 o 
   4  11   0     1845.76     1807.52     57.46 o 
   5  11   0     3584.23     3954.49    104.80 o 
   6  11   0      326.15      241.23     31.99 o 
   7  11   0      368.34      307.46     32.70 o 
   8  11   0     1536.96     1472.39     69.35 o 
   9  11   0      381.87      385.06     83.42 o 
  -7  12   0      926.90     1022.66    203.02 o 
  -6  12   0       21.17       26.17     19.46 o 
  -5  12   0       38.32       68.70     21.51 o 
  -4  12   0     2159.23     2199.98    130.21 o 
  -3  12   0      784.81      757.25     33.08 o 
  -2  12   0      165.62      178.34     25.43 o 
  -1  12   0     1047.19     1048.76     50.71 o 
   0  12   0       34.73       33.52     22.98 o 
   1  12   0       25.40       34.42     23.67 o 
   2  12   0      142.42      208.38     25.34 o 
   3  12   0       41.65       78.08     22.24 o 
   4  12   0        2.36       29.86     25.71 o 
   5  12   0        2.26        2.48     24.48 o 
   6  12   0      500.28      425.90     37.96 o 
   7  12   0      380.60      458.75     44.54 o 
   8  12   0        3.38      135.75    157.73 o 
  -6  13   0      134.07      107.56     27.46 o 
  -5  13   0     2114.82     2276.71     90.29 o 
  -4  13   0        3.88       47.65     28.03 o 
  -3  13   0        0.46      -16.25     16.25 o 
  -2  13   0     3490.30     3917.91    122.88 o 
  -1  13   0       95.48       92.65     20.09 o 
   0  13   0       25.59       44.42     24.61 o 
   1  13   0      794.39      818.46     53.48 o 
   2  13   0     2765.16     3055.74     87.29 o 
   3  13   0     1196.37     1234.78     48.94 o 
   4  13   0       43.84       56.86     27.95 o 
   5  13   0        7.19       17.87     36.84 o 
   6  13   0      138.13      158.63     42.98 o 
   7  13   0      256.45      163.85     43.83 o 
   8  13   0      312.56      495.80     92.37 o 
  -5  14   0       27.81       13.78     37.12 o 
  -4  14   0      322.55      282.29     60.78 o 
  -3  14   0     2272.36     2238.29     82.48 o 
  -2  14   0        6.48       29.82     24.97 o 
  -1  14   0      311.00      306.68     35.38 o 
   0  14   0     1159.83     1282.29     54.17 o 
   1  14   0     2107.87     2256.05     87.35 o 
   2  14   0      179.91      177.33     34.65 o 
   3  14   0     1705.25     1831.25     67.89 o 
   4  14   0     1821.88     1776.51     71.27 o 
   5  14   0      216.55      234.92     42.71 o 
   6  14   0      158.58      121.09     40.09 o 
   7  14   0      361.58      398.28     69.11 o 
  -4  15   0      522.28      537.37     67.75 o 
  -3  15   0       31.75       54.98     49.47 o 
  -2  15   0      676.51      569.75     62.60 o 
  -1  15   0      368.78      385.06     46.27 o 
   0  15   0      260.42      328.62     45.87 o 
   1  15   0       11.10       44.83     27.81 o 
   2  15   0      755.22      942.25     73.98 o 
   3  15   0      193.20      252.23     35.73 o 
   4  15   0        2.64      -40.46     40.46 o 
   5  15   0      775.53      714.19     67.70 o 
  -2  16   0        1.40       31.60     54.55 o 
  -1  16   0        0.09      -10.64     46.04 o 
   0  16   0      190.33      222.24    144.32 o 
   1  16   0      873.60      954.11     68.71 o 
   2  16   0        2.33       58.62     51.81 o 
   3  16   0       27.05       57.32     49.88 o 
   4  16   0      174.14      187.74    121.37 o 
  -3 -16   1      281.67      253.18     49.84 o 
  -2 -16   1      605.39      602.47     59.81 o 
  -1 -16   1      298.12      349.66     55.23 o 
   0 -16   1      433.68      376.22     65.26 o 
   1 -16   1       86.85       22.59     44.71 o 
   2 -16   1      161.78      167.40     81.73 o 
  -5 -15   1       50.34      -19.36     46.93 o 
  -4 -15   1        8.15       16.52     37.45 o 
  -3 -15   1     2322.82     2190.49     81.94 o 
  -2 -15   1        1.93       10.94     31.83 o 
  -1 -15   1      533.94      495.61     44.14 o 
   0 -15   1      393.88      384.28     48.77 o 
   1 -15   1      417.77      428.16     50.67 o 
   2 -15   1        1.70      -34.36     51.54 o 
   3 -15   1       19.51       29.93     37.83 o 
   4 -15   1       54.94       63.07     75.87 o 
  -7 -14   1       64.37       62.99     94.48 o 
  -6 -14   1       35.36      118.76     56.68 o 
  -5 -14   1       11.39      -12.87     65.25 o 
  -4 -14   1      106.20       99.36     33.20 o 
  -3 -14   1      297.65      285.91     32.56 o 
  -2 -14   1      111.73      137.27     38.77 o 
  -1 -14   1      251.71      206.86     31.37 o 
   0 -14   1       12.46       25.00     33.29 o 
   1 -14   1      244.88      215.31     30.06 o 
   2 -14   1      124.36      140.21     33.35 o 
   3 -14   1      198.22      174.12     34.89 o 
   4 -14   1      323.77      277.53     48.04 o 
   5 -14   1       70.65       20.91     38.01 o 
  -7 -13   1        5.83       27.04     52.62 o 
  -6 -13   1      685.09      692.57     77.05 o 
  -5 -13   1     2544.58     2722.11    116.61 o 
  -4 -13   1      400.60      416.66     45.58 o 
  -3 -13   1     1313.76     1359.00     53.68 o 
  -2 -13   1        9.02      -31.55     31.55 o 
  -1 -13   1      763.91      748.92     48.82 o 
   0 -13   1      442.29      436.24     28.88 o 
   1 -13   1      234.56      218.95     25.47 o 
   2 -13   1      726.57      607.12     34.71 o 
   3 -13   1      154.53      151.93     28.48 o 
   4 -13   1      830.05      745.20     44.91 o 
   5 -13   1      951.13      796.51     45.03 o 
   6 -13   1        1.22      -17.79     25.75 o 
  -8 -12   1      246.76      176.27     76.32 o 
  -7 -12   1     1278.84     1258.58    100.32 o 
  -6 -12   1       35.11       -3.27     39.74 o 
  -5 -12   1      288.66      205.35     31.20 o 
  -4 -12   1      587.19      584.05     41.05 o 
  -3 -12   1     1248.72     1249.18     49.29 o 
  -2 -12   1      308.47      324.66     26.48 o 
  -1 -12   1     2057.61     1995.22     56.60 o 
   0 -12   1      346.36      361.86     25.20 o 
   1 -12   1      723.62      645.83     29.17 o 
   2 -12   1       20.84       45.75     19.68 o 
   3 -12   1      234.73      200.18     19.00 o 
   4 -12   1      132.48      157.11     23.30 o 
   5 -12   1      894.16      869.73     41.32 o 
   6 -12   1      105.07      112.13     32.08 o 
   7 -12   1      266.10      162.14     93.57 o 
  -9 -11   1      591.00      388.92     77.90 o 
  -8 -11   1       70.60       93.61     44.16 o 
  -7 -11   1      142.27       99.09     23.55 o 
  -6 -11   1       87.02       83.49     38.23 o 
  -5 -11   1      757.89      753.13     43.61 o 
  -4 -11   1      110.61      155.21     37.54 o 
  -3 -11   1       64.99       91.25     20.70 o 
  -2 -11   1      533.50      543.27     24.53 o 
  -1 -11   1      469.78      474.28     25.16 o 
   0 -11   1     2808.90     2802.27     63.60 o 
   1 -11   1        3.78       -9.54     16.20 o 
   2 -11   1     2198.97     2112.55     58.85 o 
   3 -11   1      303.04      369.06     19.41 o 
   4 -11   1       25.77       11.41     21.51 o 
   5 -11   1      351.94      326.11     23.54 o 
   6 -11   1      175.54      124.86     16.27 o 
   7 -11   1       15.20       40.41     61.95 o 
   8 -11   1      417.13      414.21     65.77 o 
  -9 -10   1       32.25       -1.50     54.43 o 
  -8 -10   1      148.70       87.37     59.12 o 
  -7 -10   1      188.84      196.35     27.36 o 
  -6 -10   1       21.79       24.65     23.35 o 
  -5 -10   1      746.09      598.71     45.03 o 
  -4 -10   1      357.81      336.80     26.70 o 
  -3 -10   1     1277.96     1384.91     41.34 o 
  -2 -10   1      427.31      420.63     26.37 o 
  -1 -10   1     1804.70     1848.47     46.02 o 
   0 -10   1       76.05       68.62     17.39 o 
   1 -10   1      891.20      900.46     37.41 o 
   2 -10   1     2113.10     1959.48     53.22 o 
   3 -10   1     1895.63     2037.03     47.75 o 
   4 -10   1     1570.86     1585.76     46.56 o 
   5 -10   1       23.90        5.23     15.26 o 
   6 -10   1       62.03       85.11     12.71 o 
   7 -10   1     1914.77     1861.91    110.90 o 
   8 -10   1       12.06       62.99     94.74 o 
 -10  -9   1      139.73      116.29     53.78 o 
  -9  -9   1      738.51      766.50     65.11 o 
  -8  -9   1       60.03       51.26     18.50 o 
  -7  -9   1       29.52       18.26     19.73 o 
  -6  -9   1      193.34      204.18     24.81 o 
  -5  -9   1     2179.86     2244.19     59.40 o 
  -4  -9   1        0.02       25.39     20.52 o 
  -3  -9   1      728.79      687.71     26.68 o 
  -2  -9   1      321.68      350.35     24.72 o 
  -1  -9   1      489.23      468.21     22.23 o 
   0  -9   1       14.50        0.24     16.06 o 
   1  -9   1      846.15      838.62     33.74 o 
   2  -9   1     3772.06     3910.79     76.88 o 
   3  -9   1        1.67       -1.20      9.93 o 
   4  -9   1     3203.78     3083.36     86.93 o 
   5  -9   1      167.53      165.62     23.89 o 
   6  -9   1     2586.99     2835.17     62.56 o 
   7  -9   1      211.53      157.41     49.71 o 
   8  -9   1        3.51       34.36     57.52 o 
   9  -9   1      562.90      446.92     68.75 o 
 -10  -8   1      809.33      875.09     77.03 o 
  -9  -8   1      157.82      133.55     37.55 o 
  -8  -8   1      253.25      288.42     33.55 o 
  -7  -8   1       82.20       86.88     18.17 o 
  -6  -8   1      234.38      276.06     23.96 o 
  -5  -8   1      546.93      558.09     28.77 o 
  -4  -8   1       78.22       67.60     18.85 o 
  -3  -8   1     1736.94     1763.62     68.42 o 
  -2  -8   1     1481.65     1275.47     34.69 o 
  -1  -8   1       48.21        6.50     18.00 o 
   0  -8   1      209.93      214.35     15.17 o 
   1  -8   1     1679.33     1722.81     63.09 o 
   2  -8   1     2303.46     2173.42     52.25 o 
   3  -8   1      437.15      504.47     16.72 o 
   4  -8   1      885.90      897.72     37.54 o 
   5  -8   1       20.70       26.61     11.93 o 
   6  -8   1     1012.61      873.01     59.44 o 
   7  -8   1      271.25      257.95     46.19 o 
   8  -8   1      772.91      727.24     96.82 o 
   9  -8   1      664.02      567.66     74.48 o 
 -11  -7   1      405.16      378.44     86.15 o 
 -10  -7   1     1077.16     1105.84     90.86 o 
  -9  -7   1      602.13      598.41     87.43 o 
  -8  -7   1      138.75      123.75     21.99 o 
  -7  -7   1      339.19      311.42     22.79 o 
  -6  -7   1     1586.80     1552.97     44.29 o 
  -5  -7   1       11.90       11.24     15.83 o 
  -4  -7   1      311.76      287.39     19.88 o 
  -3  -7   1     1911.38     2030.57     41.99 o 
  -2  -7   1     2922.15     2989.43     55.29 o 
  -1  -7   1     3172.37     2830.62     49.83 o 
   0  -7   1      457.72      750.06     21.07 o 
   1  -7   1    19651.22    19402.66    350.26 o 
   2  -7   1     7496.00     7776.02    114.96 o 
   3  -7   1     4868.52     5176.41     77.54 o 
   4  -7   1      281.37      249.57     15.46 o 
   5  -7   1        2.68       14.20     15.59 o 
   6  -7   1      122.15       94.23     32.61 o 
   7  -7   1      296.05      263.97     44.97 o 
   8  -7   1      205.37      255.85     73.27 o 
   9  -7   1      155.39      211.44     56.25 o 
  10  -7   1       29.57       65.26     47.11 o 
 -11  -6   1        1.02      -94.48     94.48 o 
 -10  -6   1       75.47       46.44     31.39 o 
  -9  -6   1      550.06      452.43     44.69 o 
  -8  -6   1      113.91      126.36     25.83 o 
  -7  -6   1     1270.78     1231.72     38.67 o 
  -6  -6   1     1775.77     1963.49     56.82 o 
  -5  -6   1     1452.99     1405.45     39.74 o 
  -4  -6   1     1868.49     1499.56     49.23 o 
  -3  -6   1     1302.75     1391.22     34.11 o 
  -2  -6   1      176.56      210.01     15.33 o 
  -1  -6   1      280.50      316.30     19.12 o 
   0  -6   1     1152.85     1056.00     24.16 o 
   1  -6   1    21953.28    24165.58    360.14 o 
   2  -6   1       55.84       80.34     22.69 o 
   3  -6   1     5978.50     5905.76     87.10 o 
   4  -6   1      129.08      138.42     13.15 o 
   5  -6   1     1193.83     1255.18     38.95 o 
   6  -6   1     2190.05     2038.83     85.12 o 
   7  -6   1      480.60      511.75     56.10 o 
   8  -6   1     1092.62     1016.49     68.64 o 
   9  -6   1        0.02       17.32     44.90 o 
  10  -6   1      379.49      370.80     58.13 o 
 -11  -5   1     1227.86     1276.93    134.56 o 
 -10  -5   1        0.11       41.40     34.91 o 
  -9  -5   1     1702.56     1798.48     75.15 o 
  -8  -5   1        1.25       -1.66     21.69 o 
  -7  -5   1     2349.46     2344.02     54.94 o 
  -6  -5   1      343.68      408.35     18.81 o 
  -5  -5   1        3.34        2.55     13.36 o 
  -4  -5   1       40.80       39.06     14.29 o 
  -3  -5   1       84.72      100.23     21.39 o 
  -2  -5   1       98.78       39.30     14.56 o 
  -1  -5   1      179.10       80.57     13.15 o 
   0  -5   1      509.01      472.11     19.12 o 
   1  -5   1    12641.38    12298.13    192.82 o 
   2  -5   1      676.47     1025.06     23.89 o 
   3  -5   1     3726.76     4035.11     81.24 o 
   4  -5   1       31.35       45.57      6.76 o 
   5  -5   1      419.19      352.12     38.83 o 
   6  -5   1     2238.82     2096.13     88.06 o 
   7  -5   1     1880.92     1863.49     84.90 o 
   8  -5   1     2275.25     2131.76    101.13 o 
   9  -5   1      249.01      211.77     41.57 o 
  10  -5   1      316.63      342.72     64.40 o 
  11  -5   1      131.63      144.90     57.50 o 
 -11  -4   1      310.74      317.54     80.17 o 
 -10  -4   1      328.90      240.94     42.56 o 
  -9  -4   1     7278.94     7577.46    129.38 o 
  -8  -4   1     1227.87     1280.65     36.25 o 
  -7  -4   1     5592.94     5790.48    111.03 o 
  -6  -4   1     1234.82     1244.49     32.32 o 
  -5  -4   1     1832.21     2092.27     46.58 o 
  -4  -4   1     4506.50     4701.26     95.98 o 
  -3  -4   1      146.68      165.65     14.67 o 
  -2  -4   1      592.39      589.81     16.59 o 
  -1  -4   1     2449.27     2090.40     39.00 o 
   0  -4   1     2532.52     2746.39     45.45 o 
   1  -4   1    39315.46    42795.38    693.80 o 
   2  -4   1     7881.26     7903.16    150.53 o 
   3  -4   1      993.85     1301.86     37.08 o 
   4  -4   1     1871.39     1774.89     51.62 o 
   5  -4   1     1514.89     1522.86     73.53 o 
   6  -4   1      288.03      288.36     11.38 o 
   7  -4   1     1038.07     1059.34     45.04 o 
   8  -4   1      322.38      302.01     15.90 o 
   9  -4   1       57.07       64.78     12.13 o 
  10  -4   1        2.33       -9.61     12.42 o 
  11  -4   1        6.74       13.46     24.53 o 
 -11  -3   1        3.33       -8.59     71.58 o 
 -10  -3   1      273.23      326.76     63.34 o 
  -9  -3   1      457.95      436.23     26.99 o 
  -8  -3   1       14.36       37.72     14.00 o 
  -7  -3   1     6103.10     6493.02    137.75 o 
  -6  -3   1      208.99      202.53     33.06 o 
  -5  -3   1     1742.82     1566.78     42.70 o 
  -4  -3   1      798.19      859.19     23.68 o 
  -3  -3   1      168.04      217.40     14.17 o 
  -2  -3   1      608.12      752.68     19.53 o 
  -1  -3   1      157.53      177.40     12.62 o 
   0  -3   1     7665.56     8045.92    115.71 o 
   1  -3   1    23345.41    22432.71    309.48 o 
   2  -3   1       52.80        0.51     19.76 o 
   3  -3   1     1706.18     1508.29     49.57 o 
   4  -3   1       34.14       44.77     23.56 o 
   5  -3   1      924.76      770.79     27.69 o 
   6  -3   1      187.94      221.75     13.44 o 
   7  -3   1     1893.63     1874.36     84.07 o 
   8  -3   1      209.26      200.39     17.04 o 
   9  -3   1      380.29      412.55     23.67 o 
  10  -3   1      116.95       72.36     20.74 o 
  11  -3   1      124.88      160.37     22.39 o 
 -11  -2   1       42.37       28.63     65.85 o 
 -10  -2   1      446.77      422.28     29.28 o 
  -9  -2   1      132.56      127.42     42.88 o 
  -8  -2   1     1108.90     1180.39     46.22 o 
  -7  -2   1       22.65       48.32     17.60 o 
  -6  -2   1      553.28      543.55     26.80 o 
  -5  -2   1     2381.20     2595.50     59.36 o 
  -4  -2   1     1189.44     1348.26     86.93 o 
  -3  -2   1    16517.74    16764.94    289.62 o 
  -2  -2   1     6616.60     6999.85    115.82 o 
  -1  -2   1     2250.01     3022.49     55.68 o 
   0  -2   1     1323.82     1644.83     38.85 o 
   1  -2   1     2912.58     2671.81     58.76 o 
   2  -2   1      257.51      183.31     21.27 o 
   3  -2   1      259.76      248.82     25.95 o 
   4  -2   1       17.45       84.35     12.88 o 
   5  -2   1       48.11       33.06     14.17 o 
   6  -2   1       80.12      131.39     16.29 o 
   7  -2   1     2782.10     2803.30     82.97 o 
   8  -2   1        6.48       -2.52     17.53 o 
   9  -2   1     1898.62     1885.73     62.97 o 
  10  -2   1      642.56      544.30     32.68 o 
  11  -2   1       28.83       30.56     30.21 o 
 -11  -1   1       48.06       35.98     34.36 o 
 -10  -1   1      130.49      105.07     18.16 o 
  -9  -1   1      259.49      309.47     26.26 o 
  -8  -1   1      915.32      804.29     33.25 o 
  -7  -1   1      267.49      252.95     17.14 o 
  -6  -1   1      975.22     1151.12     38.15 o 
  -5  -1   1       91.28      118.91     45.02 o 
  -4  -1   1      344.72      482.91     19.95 o 
  -3  -1   1      101.80        8.52     12.47 o 
  -2  -1   1     3308.41     3119.29     62.23 o 
  -1  -1   1     8579.71     3855.81   1571.42 o 
   1  -1   1     8798.04    10327.14    632.91 o 
   2  -1   1      533.35      641.87     15.43 o 
   3  -1   1     5445.77     4779.82     86.52 o 
   4  -1   1     1657.73     1786.62     35.53 o 
   5  -1   1     1185.69     1160.15     26.89 o 
   6  -1   1     4755.41     4849.61     96.33 o 
   7  -1   1      339.16      297.77     14.12 o 
   8  -1   1     1453.03     1439.55     36.16 o 
   9  -1   1     1637.64     1631.81     40.56 o 
  10  -1   1      545.54      459.50     46.66 o 
  11  -1   1     2472.33     2710.97    119.34 o 
 -11   0   1      282.75      257.22     24.57 o 
 -10   0   1     1633.55     1723.81     46.33 o 
  -9   0   1       54.13       71.91     15.29 o 
  -8   0   1     2104.69     2252.79     50.39 o 
  -7   0   1      145.03      174.90     20.56 o 
  -6   0   1     2977.11     2812.32     61.26 o 
  -5   0   1      168.63      181.39     15.58 o 
  -4   0   1      465.26      492.37     19.80 o 
  -3   0   1      408.80      275.24     14.37 o 
  -2   0   1    12764.61    13374.34    225.17 o 
  -1   0   1       56.20      415.96    112.44 o 
   2   0   1     9290.02    10580.06    255.45 o 
   3   0   1       52.36      141.33     12.60 o 
   4   0   1     3917.22     4177.52     89.76 o 
   5   0   1     1181.67      947.93     30.98 o 
   6   0   1     1200.93     1210.16     37.30 o 
   7   0   1       14.99       24.59     17.88 o 
   8   0   1     1062.15     1055.04     34.25 o 
   9   0   1       20.45       48.61     13.92 o 
  10   0   1      119.39      151.93     16.73 o 
  11   0   1      388.96      410.71     64.35 o 
 -11   1   1      798.66      920.74     54.57 o 
 -10   1   1      424.75      368.00     29.14 o 
  -9   1   1     1190.04     1067.50     32.91 o 
  -8   1   1     1595.67     1656.95     39.09 o 
  -7   1   1       31.06       35.44     10.82 o 
  -6   1   1     2169.74     2200.59     42.97 o 
  -5   1   1     1414.19     1492.62     33.52 o 
  -4   1   1     5124.68     4583.06     76.13 o 
  -3   1   1        4.10        1.36      7.91 o 
  -2   1   1     3012.56     2293.73     44.15 o 
  -1   1   1    14190.56    13369.10    616.99 o 
   1   1   1     9769.09     5838.86   1260.27 o 
   2   1   1      185.63      425.36     21.79 o 
   3   1   1      126.88      171.46     34.46 o 
   4   1   1      725.67      975.84     53.01 o 
   5   1   1     2288.35     2908.56     66.38 o 
   6   1   1     1059.48     1060.70     35.95 o 
   7   1   1        0.53       10.11     15.93 o 
   8   1   1      437.99      449.22     25.88 o 
   9   1   1       80.76       79.19     18.38 o 
  10   1   1      110.07       98.97     14.42 o 
  11   1   1      407.96      371.44     55.31 o 
 -11   2   1      942.19      995.89     59.49 o 
 -10   2   1       51.12       32.03     23.81 o 
  -9   2   1      611.46      591.89     68.84 o 
  -8   2   1      269.36      255.41     21.24 o 
  -7   2   1     2257.17     2221.31     59.51 o 
  -6   2   1      144.30      151.72     23.16 o 
  -5   2   1     1280.18     1216.96     35.40 o 
  -4   2   1        9.16       70.03     19.44 o 
  -3   2   1      114.49       79.16     11.11 o 
  -2   2   1    24631.81    22065.92    368.57 o 
  -1   2   1     3074.50     2902.23     60.75 o 
   0   2   1     4996.64     6917.58    200.20 o 
   1   2   1    10638.80    10870.87   1173.51 o 
   2   2   1     4158.29     4950.53     93.13 o 
   3   2   1     2317.37     2364.67     50.65 o 
   4   2   1      190.40      141.37     19.54 o 
   5   2   1      580.60      516.36     23.18 o 
   6   2   1      221.88      223.10     17.75 o 
   7   2   1       42.23       19.74     14.48 o 
   8   2   1     2396.68     2460.37     84.79 o 
   9   2   1      318.44      327.39     34.67 o 
  10   2   1       49.09       45.46     16.72 o 
  11   2   1      211.05      155.36     28.21 o 
 -11   3   1       29.93       -7.79     24.76 o 
 -10   3   1        3.86       37.84     19.38 o 
  -9   3   1     2221.41     2057.45     68.92 o 
  -8   3   1       25.20       33.33     18.55 o 
  -7   3   1      357.37      303.96     17.19 o 
  -6   3   1      169.52      185.20     15.96 o 
  -5   3   1     2099.64     2203.79     52.34 o 
  -4   3   1     3955.69     4135.58     89.91 o 
  -3   3   1     3273.46     2824.18     61.92 o 
  -2   3   1       30.44       88.81      5.22 o 
  -1   3   1    16907.52    18138.42    311.43 o 
   0   3   1     6040.94     5652.95     77.62 o 
   1   3   1     2741.28     2763.17     45.18 o 
   2   3   1     3354.80     2798.64     52.05 o 
   3   3   1      647.66      434.48     21.74 o 
   4   3   1     3104.18     3295.04     68.61 o 
   5   3   1     4790.47     5416.98    137.65 o 
   6   3   1      324.15      294.12     20.06 o 
   7   3   1      233.23      233.64     20.30 o 
   8   3   1     3330.69     3434.91     90.03 o 
   9   3   1        3.59       -0.24     21.54 o 
  10   3   1      376.69      393.73     76.42 o 
  11   3   1       22.06       26.72     24.57 o 
 -11   4   1       63.49        9.37     24.66 o 
 -10   4   1       13.29        1.98     17.43 o 
  -9   4   1       55.26       71.07     11.77 o 
  -8   4   1      478.81      446.35     26.87 o 
  -7   4   1     1377.86     1443.95     40.87 o 
  -6   4   1       21.51       28.56     14.32 o 
  -5   4   1      519.66      446.98     19.06 o 
  -4   4   1     2772.75     2598.09     56.77 o 
  -3   4   1      314.66      384.24     13.23 o 
  -2   4   1     4666.94     3868.38     65.93 o 
  -1   4   1    16963.00    16456.43    242.11 o 
   0   4   1      615.35      495.35     13.93 o 
   1   4   1        7.55       -6.09     10.31 o 
   2   4   1       50.96       55.41     14.38 o 
   3   4   1      898.17     1059.23     27.72 o 
   4   4   1     8455.71     9582.15    183.35 o 
   5   4   1     1501.95     1546.86     46.58 o 
   6   4   1      243.05      170.32     21.18 o 
   7   4   1     1224.56     1281.34     59.58 o 
   8   4   1        4.85      -27.26     27.26 o 
   9   4   1        8.83       31.08     22.52 o 
  10   4   1     1650.86     1903.74     76.06 o 
  11   4   1      836.84      667.87     80.17 o 
 -10   5   1      146.71      198.88     43.42 o 
  -9   5   1        5.25        0.82     26.70 o 
  -8   5   1     1356.35     1320.85     35.43 o 
  -7   5   1      460.77      436.77     34.49 o 
  -6   5   1       25.51       24.20      7.48 o 
  -5   5   1      203.71      220.64     12.68 o 
  -4   5   1      922.72      729.45     26.67 o 
  -3   5   1     1048.65     1102.61     28.99 o 
  -2   5   1     1317.53     1913.47     30.27 o 
  -1   5   1     6911.64     7825.45    107.51 o 
   0   5   1       26.76       -9.28      9.32 o 
   1   5   1       65.34      105.76     13.17 o 
   2   5   1      172.66      245.45     17.27 o 
   3   5   1       36.55      113.22     16.16 o 
   4   5   1     3946.91     3992.00     76.73 o 
   5   5   1       10.12       37.83     18.51 o 
   6   5   1      313.41      302.01     21.15 o 
   7   5   1       53.10       78.18     22.59 o 
   8   5   1      183.27      188.01     30.60 o 
   9   5   1      454.13      429.46     53.50 o 
  10   5   1     1235.46     1204.88     61.24 o 
  11   5   1      353.37      392.76     71.58 o 
 -10   6   1      326.62      250.73     50.49 o 
  -9   6   1        7.96        2.00     54.76 o 
  -8   6   1       10.92      -33.96     39.54 o 
  -7   6   1       46.95       20.62     29.20 o 
  -6   6   1     3210.33     3197.96    130.66 o 
  -5   6   1     3014.93     2666.95     62.06 o 
  -4   6   1     4122.08     3888.89     92.96 o 
  -3   6   1      127.82      151.69     19.59 o 
  -2   6   1      209.92      163.17     12.87 o 
  -1   6   1    14655.08    13926.67    251.57 o 
   0   6   1     5339.44     5639.83     81.34 o 
   1   6   1        6.54       54.26     13.21 o 
   2   6   1       33.60       84.23     15.85 o 
   3   6   1      135.61      122.43     17.37 o 
   4   6   1      101.54       81.31     18.83 o 
   5   6   1      569.08      563.23     23.65 o 
   6   6   1        2.97      -16.53     16.53 o 
   7   6   1     1169.12     1092.39     47.58 o 
   8   6   1     2652.77     2810.57     67.57 o 
   9   6   1      162.64      146.99     40.91 o 
  10   6   1      330.31      357.73     28.24 o 
  11   6   1     1139.89     1153.29    109.06 o 
 -10   7   1       66.97      150.06     50.46 o 
  -9   7   1      138.24       64.36     59.61 o 
  -8   7   1        3.91        4.27     40.43 o 
  -7   7   1      541.81      512.35     81.86 o 
  -6   7   1     2818.45     2752.08    111.53 o 
  -5   7   1     1560.04     1463.67     46.68 o 
  -4   7   1      137.60      178.37     14.20 o 
  -3   7   1     1951.54     1627.90     32.40 o 
  -2   7   1     6278.41     6478.98     94.27 o 
  -1   7   1     7183.52     7500.23    136.98 o 
   0   7   1        2.29       17.01     13.98 o 
   1   7   1      706.03      624.38     19.53 o 
   2   7   1        2.73       -6.60     14.52 o 
   3   7   1     3097.50     2951.68     72.13 o 
   4   7   1      909.10      671.25     26.86 o 
   5   7   1      618.97      568.09     27.35 o 
   6   7   1       31.00       24.24     17.66 o 
   7   7   1        1.56       -1.74     18.31 o 
   8   7   1     1108.32     1053.76     41.39 o 
   9   7   1      116.91       90.70     35.20 o 
  10   7   1        6.11       51.90     39.77 o 
  11   7   1        0.49      -31.49     63.25 o 
  -9   8   1       55.01        0.94     48.09 o 
  -8   8   1       28.34       85.00     48.82 o 
  -7   8   1        0.65       32.43     59.86 o 
  -6   8   1     1051.44      883.49    104.24 o 
  -5   8   1      162.93      156.42     13.35 o 
  -4   8   1     1118.59     1143.84     40.31 o 
  -3   8   1      335.25      269.46     11.98 o 
  -2   8   1     2439.93     2530.66     70.98 o 
  -1   8   1     1370.19     1353.37     40.60 o 
   0   8   1       80.95       25.88     12.51 o 
   1   8   1     5006.57     5444.47     83.65 o 
   2   8   1      216.43      249.08     19.99 o 
   3   8   1     2075.96     2180.16     53.14 o 
   4   8   1       81.86      115.11     22.23 o 
   5   8   1      232.83      247.65     27.13 o 
   6   8   1      907.64      915.40     53.77 o 
   7   8   1     1700.11     1666.91     54.75 o 
   8   8   1      658.89      648.65     34.47 o 
   9   8   1       95.07       68.73     35.21 o 
  10   8   1      249.80      204.61     56.77 o 
  -9   9   1       74.90      -17.66     53.03 o 
  -8   9   1      125.07       71.46     53.87 o 
  -7   9   1     1269.35     1201.43     86.18 o 
  -6   9   1      203.71      182.26     16.76 o 
  -5   9   1     3797.89     3878.45     89.96 o 
  -4   9   1       61.17       44.98     20.86 o 
  -3   9   1      218.69      245.31     15.10 o 
  -2   9   1      111.77      124.63     14.62 o 
  -1   9   1     1350.15     1585.95     34.16 o 
   0   9   1       43.74       35.58     14.29 o 
   1   9   1      131.87      195.64     17.10 o 
   2   9   1     3581.07     3730.48     72.28 o 
   3   9   1     1259.97     1370.95     54.29 o 
   4   9   1      308.16      346.06     25.61 o 
   5   9   1      505.44      457.21     29.65 o 
   6   9   1     1147.66     1102.97     41.85 o 
   7   9   1      140.04      101.14     25.79 o 
   8   9   1      371.55      223.09     27.94 o 
   9   9   1      164.29       88.62     52.18 o 
  10   9   1      639.56      503.23     97.34 o 
  -8  10   1       94.78       28.83     60.43 o 
  -7  10   1      843.62      970.37    134.30 o 
  -6  10   1       87.40       60.43     12.48 o 
  -5  10   1     1229.36     1215.37     40.02 o 
  -4  10   1     1437.71     1429.10     47.12 o 
  -3  10   1      838.79      809.41     26.86 o 
  -2  10   1     2511.10     2317.73     74.20 o 
  -1  10   1     1713.95     1896.66     46.39 o 
   0  10   1       51.14      -18.25     29.76 o 
   1  10   1      791.82      813.71     30.13 o 
   2  10   1     2751.50     2661.97     55.07 o 
   3  10   1      121.34      111.85     19.70 o 
   4  10   1      307.65      277.69     26.94 o 
   5  10   1      313.91      276.84     26.64 o 
   6  10   1      592.89      657.13     36.95 o 
   7  10   1        3.26       14.28     20.81 o 
   8  10   1       63.31       56.41     22.48 o 
   9  10   1      697.92      622.88     65.45 o 
  10  10   1       16.94       11.72     49.67 o 
  -8  11   1      534.92      591.52     78.10 o 
  -7  11   1      399.57      398.47     68.97 o 
  -6  11   1        1.98       10.66     14.13 o 
  -5  11   1     2082.27     2054.94     73.22 o 
  -4  11   1        1.00      -13.95     23.97 o 
  -3  11   1      432.82      470.62     27.80 o 
  -2  11   1      146.69      142.60     18.84 o 
  -1  11   1      524.13      547.20     30.82 o 
   0  11   1      199.38      192.58     20.54 o 
   1  11   1      649.22      627.10     25.35 o 
   2  11   1     1847.37     1772.95     45.88 o 
   3  11   1      933.59      910.83     38.61 o 
   4  11   1       97.16       80.41     22.92 o 
   5  11   1      390.49      411.97     44.02 o 
   6  11   1        0.39      -10.07     21.69 o 
   7  11   1      328.72      270.56     32.28 o 
   8  11   1      139.51      142.08     30.45 o 
   9  11   1        9.07       38.17     62.03 o 
  -7  12   1      113.52       41.57     65.09 o 
  -6  12   1      429.53      424.11     24.34 o 
  -5  12   1      317.67      263.04     24.76 o 
  -4  12   1      109.44      107.31     20.72 o 
  -3  12   1       27.78       34.66     16.25 o 
  -2  12   1       89.44      109.46     21.10 o 
  -1  12   1      568.75      679.98     33.08 o 
   0  12   1       54.33       36.35     18.82 o 
   1  12   1      279.36      281.27     23.84 o 
   2  12   1      596.29      558.39     29.33 o 
   3  12   1      175.40      165.41     21.91 o 
   4  12   1     2162.48     2157.79     72.21 o 
   5  12   1      341.75      276.03     33.02 o 
   6  12   1       13.13      -27.61     30.41 o 
   7  12   1        0.50       19.22     36.22 o 
   8  12   1       83.74      180.14     92.01 o 
  -6  13   1       15.83       16.11     51.22 o 
  -5  13   1      263.52      285.36     27.63 o 
  -4  13   1      126.74       94.30     25.54 o 
  -3  13   1      622.01      557.97     27.04 o 
  -2  13   1       37.40       76.11     30.05 o 
  -1  13   1       30.07       36.81     21.08 o 
   0  13   1       13.26        3.58     19.23 o 
   1  13   1      135.66      108.55     23.86 o 
   2  13   1        6.10       51.99     26.57 o 
   3  13   1       42.21       50.21     22.52 o 
   4  13   1      122.46      109.62     32.24 o 
   5  13   1       26.26        1.21     30.54 o 
   6  13   1     1453.12     1496.93     81.71 o 
   7  13   1       21.86       33.41     59.41 o 
   8  13   1      800.08      886.70     94.26 o 
  -5  14   1        4.63      -55.41     91.49 o 
  -4  14   1       25.87       11.52     50.10 o 
  -3  14   1       48.10       56.98     19.93 o 
  -2  14   1       46.17       90.22     35.91 o 
  -1  14   1       97.96       52.50     26.81 o 
   0  14   1       51.85       43.22     26.49 o 
   1  14   1      244.61      233.09     33.24 o 
   2  14   1       60.65       77.04     25.69 o 
   3  14   1       29.37       -9.12     31.52 o 
   4  14   1      121.90      116.99     33.65 o 
   5  14   1      249.70      286.06     36.48 o 
   6  14   1       30.17      -34.15     40.46 o 
   7  14   1      549.28      575.09     80.31 o 
  -4  15   1      240.10      342.87     55.18 o 
  -3  15   1      170.32      205.79     47.50 o 
  -2  15   1      176.90      179.80     55.65 o 
  -1  15   1      207.72      238.22     44.40 o 
   0  15   1       41.31       37.17     43.09 o 
   1  15   1       67.19       42.91     34.97 o 
   2  15   1       67.71       50.80     27.32 o 
   3  15   1     1067.04     1079.33     55.10 o 
   4  15   1      180.10      152.45     35.73 o 
   5  15   1        1.85      -38.59     38.59 o 
   6  15   1       87.34       82.18     62.85 o 
  -2  16   1        2.86       12.88     52.97 o 
  -1  16   1      126.56       75.87     62.76 o 
   0  16   1      248.98      169.45     68.85 o 
   1  16   1       28.33       30.44     54.97 o 
   2  16   1        0.35       12.79     36.26 o 
   3  16   1      643.09      610.56     60.59 o 
   4  16   1       24.12       31.21     49.13 o 
  -3 -16   2      652.18      715.64    105.74 o 
  -2 -16   2      538.17      498.30     62.48 o 
  -1 -16   2       41.48       12.40     41.05 o 
   0 -16   2       15.45       -4.76     60.25 o 
   1 -16   2      204.73      238.34     55.53 o 
  -5 -15   2       20.54      -59.88     59.88 o 
  -4 -15   2      795.01      783.17     57.53 o 
  -3 -15   2      171.68      126.83     54.39 o 
  -2 -15   2        2.21       36.07     29.91 o 
  -1 -15   2      370.41      417.35     65.52 o 
   0 -15   2      752.57      816.92     59.19 o 
   1 -15   2        5.93       79.71     59.26 o 
   2 -15   2        0.51      -56.53     56.53 o 
   3 -15   2     1489.32     1578.22    103.75 o 
   4 -15   2       91.95       50.54     45.96 o 
  -6 -14   2      276.79      429.46    114.52 o 
  -5 -14   2      344.06      333.43     81.08 o 
  -4 -14   2       68.27        9.01     39.43 o 
  -3 -14   2      170.18       94.52     31.17 o 
  -2 -14   2     2035.96     2136.52     72.13 o 
  -1 -14   2      456.30      399.20     34.24 o 
   0 -14   2       33.85       49.47     28.89 o 
   1 -14   2     1040.50     1149.46     69.84 o 
   2 -14   2     2425.05     2256.67     82.24 o 
   3 -14   2      268.41      112.80     48.44 o 
   4 -14   2      926.87      989.01     40.65 o 
   5 -14   2     1070.52     1073.39     91.88 o 
  -7 -13   2      824.43      867.51    143.15 o 
  -6 -13   2     1175.75     1348.22     99.48 o 
  -5 -13   2      202.22      240.64     49.59 o 
  -4 -13   2     1275.16     1326.92     77.62 o 
  -3 -13   2     2252.86     2234.79     71.86 o 
  -2 -13   2      502.72      484.56     34.82 o 
  -1 -13   2      117.92       93.20     29.87 o 
   0 -13   2     1395.89     1568.66     55.98 o 
   1 -13   2      459.64      459.08     29.36 o 
   2 -13   2       16.90      -18.14     18.14 o 
   3 -13   2     3112.77     3139.25     97.24 o 
   4 -13   2      688.90      708.03     31.57 o 
   5 -13   2       50.11       19.73     24.36 o 
   6 -13   2       16.44        2.25     31.62 o 
  -8 -12   2      622.67      585.12     74.31 o 
  -7 -12   2      215.17      211.83    109.58 o 
  -6 -12   2        0.97      -40.83     45.69 o 
  -5 -12   2      581.29      538.99     52.28 o 
  -4 -12   2        6.76      -29.54     29.54 o 
  -3 -12   2       54.90       92.65     31.71 o 
  -2 -12   2      684.44      633.11     32.84 o 
  -1 -12   2      530.32      507.12     31.27 o 
   0 -12   2      115.79      128.74     22.17 o 
   1 -12   2        0.47      -12.23     16.34 o 
   2 -12   2     3291.18     3547.89     87.76 o 
   3 -12   2        5.13       -4.50     15.17 o 
   4 -12   2        2.82       -7.78      7.78 o 
   5 -12   2      853.49      916.89     42.72 o 
   6 -12   2     1197.46     1322.35     57.07 o 
   7 -12   2       46.47       36.44     59.80 o 
  -9 -11   2      260.81      273.17     73.79 o 
  -8 -11   2      625.27      463.65     66.05 o 
  -7 -11   2      267.41      303.96     50.61 o 
  -6 -11   2     1246.74     1218.41     61.11 o 
  -5 -11   2      155.22      154.54     36.13 o 
  -4 -11   2       59.43       36.23     27.88 o 
  -3 -11   2     1017.21     1077.88     41.20 o 
  -2 -11   2       57.35       70.48     27.24 o 
  -1 -11   2      744.67      741.97     32.97 o 
   0 -11   2      262.35      210.39     19.33 o 
   1 -11   2     3204.20     3201.03     72.17 o 
   2 -11   2      253.09      257.75     20.94 o 
   3 -11   2      355.48      348.72     20.56 o 
   4 -11   2     1312.25     1343.93     68.32 o 
   5 -11   2     1771.60     1768.52     63.47 o 
   6 -11   2        1.64       -5.95     20.05 o 
   7 -11   2      539.30      685.42    186.62 o 
   8 -11   2      599.22      650.17    150.31 o 
  -9 -10   2      117.88       86.73     46.16 o 
  -8 -10   2     2694.03     2659.16    158.68 o 
  -7 -10   2       94.62       74.52     36.75 o 
  -6 -10   2      948.54      918.60     52.73 o 
  -5 -10   2     3455.72     3577.94    103.81 o 
  -4 -10   2     2131.39     2192.16     62.05 o 
  -3 -10   2      408.18      396.81     28.41 o 
  -2 -10   2      615.02      624.88     34.46 o 
  -1 -10   2     1519.39     1479.53     45.68 o 
   0 -10   2      207.36      198.67     18.43 o 
   1 -10   2       13.98        6.21     15.59 o 
   2 -10   2     2245.22     2357.75     58.02 o 
   3 -10   2      315.56      336.83     20.53 o 
   4 -10   2       72.83      110.98     23.36 o 
   5 -10   2       40.16       59.39     17.31 o 
   6 -10   2       88.10       98.38     14.42 o 
   7 -10   2      264.67      234.24     60.18 o 
   8 -10   2      228.76      160.59     74.44 o 
 -10  -9   2        1.52      -45.35     48.56 o 
  -9  -9   2     1183.27     1196.99     70.76 o 
  -8  -9   2       51.49       77.91     36.90 o 
  -7  -9   2      327.85      467.37     43.58 o 
  -6  -9   2     3462.23     3488.38    100.75 o 
  -5  -9   2     2273.04     2407.55     62.75 o 
  -4  -9   2       68.43      101.46     16.78 o 
  -3  -9   2     1296.37     1251.56     36.75 o 
  -2  -9   2     3407.08     3190.45     71.38 o 
  -1  -9   2       12.96       -1.84     17.38 o 
   0  -9   2     1164.62     1150.68     31.92 o 
   1  -9   2     4632.09     4687.57     81.89 o 
   2  -9   2      202.35      213.46     17.07 o 
   3  -9   2       49.60       40.46     11.70 o 
   4  -9   2       35.88       36.87     14.75 o 
   5  -9   2      156.57      155.84     16.84 o 
   6  -9   2        9.77        9.48     33.13 o 
   7  -9   2       54.99      142.80    105.28 o 
   8  -9   2     1200.52     1274.46    100.41 o 
   9  -9   2       49.41       22.04    166.45 o 
 -10  -8   2       45.74       49.17     52.30 o 
  -9  -8   2       51.98       78.57     40.85 o 
  -8  -8   2      519.42      481.41     47.47 o 
  -7  -8   2      694.78      660.47     41.19 o 
  -6  -8   2       22.43       -1.36     18.12 o 
  -5  -8   2       23.20       24.79     18.81 o 
  -4  -8   2     5522.65     5592.50    116.23 o 
  -3  -8   2      683.88      677.95     26.61 o 
  -2  -8   2       12.63       12.14     15.14 o 
  -1  -8   2     2503.93     2442.45     60.93 o 
   0  -8   2     7282.93     6636.23    130.44 o 
   1  -8   2       41.67       75.22     13.20 o 
   2  -8   2      146.49      132.13     15.11 o 
   3  -8   2     6975.95     7037.31    108.13 o 
   4  -8   2     4817.99     4958.15    107.30 o 
   5  -8   2       14.64       12.54     11.51 o 
   6  -8   2       10.82        3.31      4.76 o 
   7  -8   2      389.24      367.16    130.14 o 
   8  -8   2       52.73      -10.85     39.67 o 
   9  -8   2        7.36        1.26     45.34 o 
 -10  -7   2        0.46      -44.04     44.04 o 
  -9  -7   2     1297.45     1368.92     70.55 o 
  -8  -7   2      113.69       98.10     52.26 o 
  -7  -7   2       57.97       33.78     29.69 o 
  -6  -7   2     1978.66     2003.20     52.67 o 
  -5  -7   2     1509.17     1404.10     39.93 o 
  -4  -7   2      305.68      316.98     21.52 o 
  -3  -7   2     1152.70     1226.55     30.42 o 
  -2  -7   2     6137.78     5821.84    116.79 o 
  -1  -7   2     3736.04     3852.04     77.01 o 
   0  -7   2     1383.48     1286.19     30.75 o 
   1  -7   2     1117.24     1103.37     26.87 o 
   2  -7   2     2799.12     2540.81     51.84 o 
   3  -7   2     2938.99     3078.21     59.18 o 
   4  -7   2      976.68     1083.22     29.83 o 
   5  -7   2     3100.70     3012.35     64.48 o 
   6  -7   2     1409.22     1403.94    108.28 o 
   7  -7   2      156.54      167.97     39.67 o 
   8  -7   2     2470.51     2643.99    123.30 o 
   9  -7   2     1492.18     1598.66     97.54 o 
  10  -7   2       87.53      -34.78     47.11 o 
 -11  -6   2      245.17      180.37     71.58 o 
 -10  -6   2     3498.88     3874.97    137.05 o 
  -9  -6   2        1.49       18.74     31.85 o 
  -8  -6   2       90.75       97.14     30.42 o 
  -7  -6   2     2935.36     3192.18     85.84 o 
  -6  -6   2      881.69      874.80     28.40 o 
  -5  -6   2       83.63       71.74     13.76 o 
  -4  -6   2     2524.16     2397.02     50.02 o 
  -3  -6   2       98.59       47.88     15.79 o 
  -2  -6   2      922.14     1157.90     29.80 o 
  -1  -6   2      389.52      285.48     18.24 o 
   0  -6   2     9987.54     9884.23    201.55 o 
   1  -6   2    11862.77    12511.11    191.17 o 
   2  -6   2     1383.83     1762.65     34.45 o 
   3  -6   2      341.30      318.02     17.41 o 
   4  -6   2       56.46       25.69     15.79 o 
   5  -6   2     1098.93     1069.39     25.94 o 
   6  -6   2      104.90      157.23     45.00 o 
   7  -6   2      533.24      593.94     55.70 o 
   8  -6   2       52.41      122.79     43.34 o 
   9  -6   2     1016.75      933.08     75.78 o 
  10  -6   2      378.36      454.51     62.48 o 
 -11  -5   2      505.20      489.58     85.89 o 
 -10  -5   2      154.25      187.49     42.92 o 
  -9  -5   2      338.45      396.70     42.63 o 
  -8  -5   2     1839.93     1842.36     62.49 o 
  -7  -5   2      680.85      552.69     34.25 o 
  -6  -5   2      105.69      100.41     10.37 o 
  -5  -5   2     4663.05     4946.73     92.43 o 
  -4  -5   2     2461.06     2468.78     53.29 o 
  -3  -5   2      614.44      776.00     21.75 o 
  -2  -5   2     7107.75     6984.02    104.81 o 
  -1  -5   2     5031.35     4551.23     80.56 o 
   0  -5   2      178.31      175.13     20.06 o 
   1  -5   2       10.24        4.52     12.85 o 
   2  -5   2    30920.38    33455.38    452.57 o 
   3  -5   2     1787.45     1999.36     42.12 o 
   4  -5   2      184.23      212.27     13.37 o 
   5  -5   2     1724.60     1682.93     44.68 o 
   6  -5   2     4134.74     3778.82    249.74 o 
   7  -5   2       28.09       14.05     33.41 o 
   8  -5   2      154.05      240.91     55.18 o 
   9  -5   2      472.01      467.97     54.55 o 
  10  -5   2      227.72      206.53     56.21 o 
  11  -5   2       17.61      -23.72     68.06 o 
 -11  -4   2      118.31      134.56     80.17 o 
 -10  -4   2     2185.73     2059.88     83.74 o 
  -9  -4   2     2840.06     2989.07    105.20 o 
  -8  -4   2     2238.24     2222.77     65.59 o 
  -7  -4   2      295.98      314.58     25.30 o 
  -6  -4   2     9870.87     9934.55    200.43 o 
  -5  -4   2      842.72      743.66     27.53 o 
  -4  -4   2       71.96      112.37     19.57 o 
  -3  -4   2       19.41      123.15     20.38 o 
  -2  -4   2      198.49      102.22     11.72 o 
  -1  -4   2      163.91      250.07     14.83 o 
   0  -4   2      495.32      537.48     17.43 o 
   1  -4   2     6768.77     6021.27    101.10 o 
   2  -4   2       61.11       -8.51      8.51 o 
   3  -4   2     1447.83     1562.96     37.10 o 
   4  -4   2     5114.74     5167.34    120.17 o 
   5  -4   2      820.51      825.67     39.34 o 
   6  -4   2      612.55      698.88     44.74 o 
   7  -4   2     2746.80     2696.07     58.23 o 
   8  -4   2      948.87      964.96     29.84 o 
   9  -4   2      146.26      146.28     15.10 o 
  10  -4   2     1889.86     1806.74     54.70 o 
  11  -4   2       80.50       77.06     15.93 o 
 -11  -3   2     1108.06     1037.47    108.54 o 
 -10  -3   2      209.54      209.50     35.67 o 
  -9  -3   2      289.74      266.59     27.56 o 
  -8  -3   2     3597.07     3682.75     92.71 o 
  -7  -3   2      253.91      286.84     12.24 o 
  -6  -3   2        1.13       -0.03     10.07 o 
  -5  -3   2     3338.74     3336.38     69.14 o 
  -4  -3   2      959.64      870.61     27.40 o 
  -3  -3   2     1041.41      877.51     24.37 o 
  -2  -3   2     1296.29     1553.02     34.29 o 
  -1  -3   2     7807.83     7175.01    118.49 o 
   0  -3   2     8713.69     9548.21    154.53 o 
   1  -3   2    36458.62    39214.37    794.86 o 
   2  -3   2     9964.55     9561.77    150.48 o 
   3  -3   2       76.42       70.88     11.39 o 
   4  -3   2      727.83      632.75     20.26 o 
   5  -3   2      349.63      339.75     14.50 o 
   6  -3   2     7346.20     7387.14    245.23 o 
   7  -3   2      977.53      943.99     50.85 o 
   8  -3   2      357.68      344.62     18.47 o 
   9  -3   2     3215.94     3270.12    102.67 o 
  10  -3   2      450.74      532.79     27.99 o 
  11  -3   2        1.11       -3.70     17.02 o 
 -11  -2   2      730.56      871.15     97.08 o 
 -10  -2   2      234.69      226.36     69.00 o 
  -9  -2   2     1345.17     1371.20     42.65 o 
  -8  -2   2        4.22       10.96     19.78 o 
  -7  -2   2     2014.72     2077.46     45.47 o 
  -6  -2   2     8866.32     9188.82    174.47 o 
  -5  -2   2     1187.49     1363.49     30.99 o 
  -4  -2   2     4268.12     4228.87     71.61 o 
  -3  -2   2     8921.26     8157.27    166.05 o 
  -2  -2   2      364.94      370.86     18.48 o 
  -1  -2   2        2.13      110.38     13.97 o 
   0  -2   2        1.19      238.70     21.29 o 
   1  -2   2     4732.94     4412.45     95.02 o 
   2  -2   2     5215.95     5412.75    114.44 o 
   3  -2   2      169.34      240.80     14.37 o 
   4  -2   2       18.55       78.16     10.73 o 
   5  -2   2     4785.67     4262.22    168.06 o 
   6  -2   2      167.40      268.12     18.40 o 
   7  -2   2        9.03        0.91     15.16 o 
   8  -2   2      752.59      738.22     34.69 o 
   9  -2   2      124.86      183.75     24.76 o 
  10  -2   2       44.27       54.11     32.87 o 
  11  -2   2      230.63      224.01     34.62 o 
 -11  -1   2     2581.26     2558.02    165.54 o 
 -10  -1   2      630.32      686.66     29.50 o 
  -9  -1   2      115.87      124.18     16.46 o 
  -8  -1   2      684.21      648.63     26.46 o 
  -7  -1   2     2113.39     2198.08     51.74 o 
  -6  -1   2       32.51       77.43     24.61 o 
  -5  -1   2     2425.98     2757.33     53.14 o 
  -4  -1   2     9729.56     9236.20    147.03 o 
  -3  -1   2     1587.51     1454.29     29.55 o 
  -2  -1   2     1488.64     1136.21     26.93 o 
  -1  -1   2    15096.83    11138.66   1834.61 o 
   0  -1   2    20976.99    22204.50   3035.76 o 
   1  -1   2        9.55      151.60     18.74 o 
   2  -1   2     6791.40     7809.72    186.30 o 
   3  -1   2      257.70      168.37     10.37 o 
   4  -1   2    12432.32    13409.93    233.15 o 
   5  -1   2      299.95      209.82     11.60 o 
   6  -1   2       30.40        3.31      8.15 o 
   7  -1   2     2078.56     2079.19     48.06 o 
   8  -1   2      716.67      785.53     24.19 o 
   9  -1   2      411.56      397.03     17.50 o 
  10  -1   2       37.23       62.48     23.88 o 
  11  -1   2     1010.31      930.35     66.96 o 
 -11   0   2        7.03       12.73     19.29 o 
 -10   0   2      369.48      381.58     21.20 o 
  -9   0   2     2425.10     2596.21     61.38 o 
  -8   0   2     2221.97     2329.92     51.90 o 
  -7   0   2        0.19       11.59     25.57 o 
  -6   0   2      925.27      959.61     28.04 o 
  -5   0   2    22023.14    22995.22    401.56 o 
  -4   0   2      952.71      946.83     25.03 o 
  -3   0   2     6016.62     6174.77    113.65 o 
  -2   0   2     3457.17     3140.41     59.58 o 
  -1   0   2     7090.70     6003.44    631.96 o 
   1   0   2    17348.44    14966.82   4131.12 o 
   2   0   2      486.88      615.12     17.68 o 
   3   0   2       10.41      -12.05     12.05 o 
   4   0   2       78.79       29.35     14.73 o 
   5   0   2    22768.43    23577.40    461.89 o 
   6   0   2      437.05      435.39     32.65 o 
   7   0   2       85.57       93.32     15.82 o 
   8   0   2      107.09      102.11     14.50 o 
   9   0   2       32.34       64.99     15.33 o 
  10   0   2      664.06      695.63     27.02 o 
  11   0   2      394.17      352.29     22.34 o 
 -11   1   2      424.94      417.46     40.98 o 
 -10   1   2     2192.32     2185.39     53.28 o 
  -9   1   2       43.20       52.68     12.67 o 
  -8   1   2       77.63       57.29     15.80 o 
  -7   1   2      335.91      326.08     20.14 o 
  -6   1   2      884.94      868.71     23.54 o 
  -5   1   2     7111.19     7273.87    122.46 o 
  -4   1   2       16.08       37.08     11.92 o 
  -3   1   2    12390.93    12732.87    224.04 o 
  -2   1   2      117.69      266.58     15.64 o 
  -1   1   2     2307.50     1133.95    242.80 o 
   0   1   2    64430.52    57150.39   1841.73 o 
   1   1   2     8087.58     8791.75   2721.15 o 
   2   1   2    25306.32    26376.38    442.41 o 
   3   1   2     7343.85     7548.36    139.88 o 
   4   1   2    20937.37    20786.58    358.99 o 
   5   1   2       47.72      130.75     21.97 o 
   6   1   2        4.04       21.22     24.81 o 
   7   1   2     1156.48     1122.33     51.41 o 
   8   1   2      110.46      102.30     19.95 o 
   9   1   2       57.24       56.51     16.93 o 
  10   1   2       26.15       27.91     19.29 o 
  11   1   2      361.48      272.65     41.36 o 
 -11   2   2      373.80      330.17     35.71 o 
 -10   2   2      225.01      187.48     25.47 o 
  -9   2   2     1688.03     1699.20     61.43 o 
  -8   2   2     1650.59     1700.99     67.68 o 
  -7   2   2        0.31        0.16      8.72 o 
  -6   2   2      281.77      297.53     11.58 o 
  -5   2   2     1207.89      850.96     20.30 o 
  -4   2   2      139.41       84.17      8.55 o 
  -3   2   2      940.84      901.04     20.27 o 
  -2   2   2     3869.13     3777.57     65.56 o 
  -1   2   2    10846.75    12680.00    194.25 o 
   0   2   2     5584.22     3349.62    716.99 o 
   1   2   2       10.66      120.63     25.51 o 
   2   2   2    15613.36    17657.49    303.72 o 
   3   2   2    13274.35    12610.17    221.23 o 
   4   2   2      438.37      502.35     24.49 o 
   5   2   2     7352.21     7410.58    142.46 o 
   6   2   2     5198.43     5103.55    146.48 o 
   7   2   2        3.95        7.31     19.54 o 
   8   2   2       46.40       90.52     49.23 o 
   9   2   2       90.48      116.12     24.93 o 
  10   2   2       97.50      136.10     25.40 o 
  11   2   2      231.71      186.27     54.53 o 
 -11   3   2      703.79      584.40     45.85 o 
 -10   3   2     3376.88     3399.10    107.64 o 
  -9   3   2      259.14      284.80     23.36 o 
  -8   3   2      233.04      205.93     19.58 o 
  -7   3   2     1908.44     1872.05     71.71 o 
  -6   3   2     5592.57     5893.59    132.28 o 
  -5   3   2      971.27      957.88     29.02 o 
  -4   3   2     1820.95     2116.73     51.81 o 
  -3   3   2       16.53       40.31     12.02 o 
  -2   3   2      335.07      335.91     18.43 o 
  -1   3   2        0.64        6.03     12.18 o 
   0   3   2     2824.73     2600.41     50.28 o 
   1   3   2    13012.49    13634.30    228.20 o 
   2   3   2     4809.73     5464.74    106.24 o 
   3   3   2      851.74     1283.42     33.78 o 
   4   3   2     7720.23     8330.44    152.90 o 
   5   3   2     3679.68     3444.26     75.44 o 
   6   3   2        1.14      -16.79     16.79 o 
   7   3   2       23.23       26.67     18.16 o 
   8   3   2     7167.38     7661.22    172.41 o 
   9   3   2     1358.43     1527.45     54.47 o 
  10   3   2        4.03        5.37     40.57 o 
  11   3   2      590.24      671.78     97.60 o 
 -11   4   2      545.13      577.15     57.02 o 
 -10   4   2        1.85       28.71     19.53 o 
  -9   4   2       49.95       68.30     15.30 o 
  -8   4   2     7069.63     7205.09    164.00 o 
  -7   4   2     3362.48     3379.32    111.92 o 
  -6   4   2      672.83      619.76     21.34 o 
  -5   4   2     3484.11     3416.09     74.58 o 
  -4   4   2    11905.98    11167.05    305.68 o 
  -3   4   2     2289.41     2302.20     49.13 o 
  -2   4   2      119.68       60.35     10.90 o 
  -1   4   2     3217.92     3431.29     64.10 o 
   0   4   2     1986.97     2516.87     38.63 o 
   1   4   2     1814.41     1815.67     31.39 o 
   2   4   2    13193.95    12654.93    210.31 o 
   3   4   2    13629.34    15025.01    264.86 o 
   4   4   2      291.14      191.47     22.21 o 
   5   4   2        1.91      -18.12     18.12 o 
   6   4   2     1059.81      998.91     37.77 o 
   7   4   2        8.81        1.40     18.11 o 
   8   4   2     1023.61      968.22     40.23 o 
   9   4   2       31.92       44.65     21.46 o 
  10   4   2     1886.57     1834.66     81.58 o 
  11   4   2      128.15      110.71     80.43 o 
 -10   5   2      602.30      662.52     64.45 o 
  -9   5   2      191.09      207.69     13.82 o 
  -8   5   2       13.52       20.28     11.16 o 
  -7   5   2     1602.98     1663.94     56.70 o 
  -6   5   2     3130.06     3396.29     73.77 o 
  -5   5   2     7512.34     7052.16    159.29 o 
  -4   5   2      537.07      485.74     46.73 o 
  -3   5   2      796.35      800.67     23.00 o 
  -2   5   2     6221.20     5470.94     78.55 o 
  -1   5   2     1164.57     1164.91     24.82 o 
   0   5   2     7916.52     8409.79    107.55 o 
   1   5   2     5019.23     4368.05     77.52 o 
   2   5   2      147.50      265.75     17.94 o 
   3   5   2     5585.03     5516.70     96.13 o 
   4   5   2     2671.24     2392.10     52.77 o 
   5   5   2     2960.92     2992.92     73.96 o 
   6   5   2        3.38        2.80     24.20 o 
   7   5   2        1.93       30.61     27.35 o 
   8   5   2       29.15       31.77     22.41 o 
   9   5   2      429.16      397.55     33.60 o 
  10   5   2       10.09       23.66     65.40 o 
  11   5   2      800.25      770.12     66.81 o 
 -10   6   2      192.65      155.11     49.71 o 
  -9   6   2      305.68      250.89     52.58 o 
  -8   6   2      956.34      896.89     69.29 o 
  -7   6   2      485.81      434.14     47.69 o 
  -6   6   2       66.66       79.52      8.91 o 
  -5   6   2      519.03      561.64     20.16 o 
  -4   6   2     5740.53     5635.08    159.69 o 
  -3   6   2     6776.64     6668.28    123.80 o 
  -2   6   2      718.49      765.70     30.42 o 
  -1   6   2     4054.36     3890.79     91.57 o 
   0   6   2    11720.40    11388.97    150.20 o 
   1   6   2     2659.66     2625.49     46.27 o 
   2   6   2      202.90      210.18     19.08 o 
   3   6   2     6581.61     6722.02    113.72 o 
   4   6   2     1799.88     1566.55     41.26 o 
   5   6   2      237.49      183.42     19.60 o 
   6   6   2     1639.26     1790.43     47.49 o 
   7   6   2     3293.11     3260.58     75.11 o 
   8   6   2      877.07      950.47     37.44 o 
   9   6   2      691.35      653.11     37.78 o 
  10   6   2      983.30     1004.92     50.00 o 
  11   6   2      267.85      235.16     66.73 o 
 -10   7   2      286.56      306.58     53.97 o 
  -9   7   2     1711.92     1734.28    112.25 o 
  -8   7   2      259.48      272.83     44.72 o 
  -7   7   2      730.31      610.05     56.22 o 
  -6   7   2     5828.72     5593.49    106.90 o 
  -5   7   2     1571.58     1472.10     37.30 o 
  -4   7   2      538.77      565.66     22.03 o 
  -3   7   2      279.54      240.35     12.84 o 
  -2   7   2       35.19        7.78     13.52 o 
  -1   7   2     6273.48     5925.98     90.15 o 
   0   7   2     4782.17     4917.90     72.02 o 
   1   7   2     4078.47     4371.82     65.04 o 
   2   7   2     3105.19     3128.95     59.41 o 
   3   7   2     1370.65     1514.88     38.91 o 
   4   7   2     2148.56     2161.38     51.68 o 
   5   7   2      826.73      797.16     32.98 o 
   6   7   2       13.43        8.31     25.07 o 
   7   7   2     3219.74     3246.37     79.37 o 
   8   7   2      267.64      291.85     26.29 o 
   9   7   2     2657.17     3008.56     90.19 o 
  10   7   2        7.56       14.68     45.72 o 
  11   7   2       47.25      -91.88     91.88 o 
  -9   8   2        0.26       23.51     51.89 o 
  -8   8   2        4.52      -52.29     63.25 o 
  -7   8   2     2006.99     2040.43    101.17 o 
  -6   8   2        4.68      -31.20     31.20 o 
  -5   8   2        8.44       26.34     26.61 o 
  -4   8   2     3689.50     3735.98     88.89 o 
  -3   8   2     4413.67     4226.56     79.38 o 
  -2   8   2     1431.12     1530.18     37.64 o 
  -1   8   2      289.24      298.20     15.37 o 
   0   8   2      650.02      593.77     19.72 o 
   1   8   2     5492.83     5823.20     98.97 o 
   2   8   2       16.34      -10.46     15.04 o 
   3   8   2     1097.98     1096.65     34.07 o 
   4   8   2     2819.30     2630.98     70.62 o 
   5   8   2     2374.23     2485.89     67.14 o 
   6   8   2      180.48      181.14     23.18 o 
   7   8   2       43.58       27.34     20.92 o 
   8   8   2      374.97      376.46     31.52 o 
   9   8   2       60.01       15.46     31.15 o 
  10   8   2       28.30       33.08     38.68 o 
  -9   9   2      615.75      655.50    122.07 o 
  -8   9   2     1883.20     2152.06    283.44 o 
  -7   9   2      212.18      288.37     84.59 o 
  -6   9   2      195.94      189.32     14.16 o 
  -5   9   2        7.84       -9.57     13.30 o 
  -4   9   2      210.32      216.75     22.05 o 
  -3   9   2      219.45      230.55     13.66 o 
  -2   9   2       31.77       18.05     13.92 o 
  -1   9   2     2752.44     2622.31     58.20 o 
   0   9   2       52.72       76.22     17.76 o 
   1   9   2       72.18       45.56     15.16 o 
   2   9   2     6982.55     6964.30    109.30 o 
   3   9   2     2376.02     2604.74     63.63 o 
   4   9   2        9.63       24.77     25.73 o 
   5   9   2     3019.58     3069.34     76.49 o 
   6   9   2      855.43      823.82     36.94 o 
   7   9   2       22.74        5.88     24.43 o 
   8   9   2      610.24      522.70     36.03 o 
   9   9   2      332.12      263.64     30.89 o 
  10   9   2      419.89      384.44     71.19 o 
  -8  10   2      210.98      281.46    106.58 o 
  -7  10   2       43.47       65.69     50.68 o 
  -6  10   2     1944.07     2011.40     54.20 o 
  -5  10   2      844.11      928.29     34.45 o 
  -4  10   2      141.93      163.90     39.37 o 
  -3  10   2      183.57      214.55     14.69 o 
  -2  10   2     1965.03     1944.81     46.13 o 
  -1  10   2      109.20      134.89     17.67 o 
   0  10   2     1290.26     1363.10     35.19 o 
   1  10   2     2528.16     2476.99     53.14 o 
   2  10   2      123.21      135.19     19.72 o 
   3  10   2      292.88      282.63     25.09 o 
   4  10   2     2448.88     2457.58     68.03 o 
   5  10   2      488.78      441.59     33.12 o 
   6  10   2      249.77      340.97     30.50 o 
   7  10   2     2080.34     2224.66     72.45 o 
   8  10   2      526.66      497.53     42.12 o 
   9  10   2       94.11      115.88     40.22 o 
  10  10   2      179.40      256.49     82.15 o 
  -8  11   2      571.56      643.72    121.68 o 
  -7  11   2      287.37      206.81     56.41 o 
  -6  11   2       24.04       43.53     21.11 o 
  -5  11   2     1144.16     1229.32     70.52 o 
  -4  11   2     2677.75     2793.17     80.26 o 
  -3  11   2       96.04      113.30     16.60 o 
  -2  11   2      107.30       75.34     24.53 o 
  -1  11   2      988.98      922.89     33.10 o 
   0  11   2     2296.35     2324.70     54.03 o 
   1  11   2        6.12       -6.04     21.27 o 
   2  11   2       52.92       43.19     19.83 o 
   3  11   2     1913.68     1906.04     53.45 o 
   4  11   2      134.35      133.40     26.26 o 
   5  11   2      377.94      346.14     36.08 o 
   6  11   2       93.10       86.66     30.43 o 
   7  11   2      169.38      149.66     40.43 o 
   8  11   2      153.43       87.63     44.78 o 
   9  11   2      621.84      548.83     77.91 o 
  -7  12   2        3.27      -55.98     90.71 o 
  -6  12   2      724.25      744.50     33.63 o 
  -5  12   2      399.15      438.37     29.18 o 
  -4  12   2       23.04       51.51     19.75 o 
  -3  12   2      191.25      172.57     19.31 o 
  -2  12   2      970.49     1027.48     45.57 o 
  -1  12   2      160.24      158.45     22.66 o 
   0  12   2      120.78      152.92     23.95 o 
   1  12   2       11.43      -17.28     17.28 o 
   2  12   2       69.64       69.58     24.23 o 
   3  12   2      118.55      114.06     26.33 o 
   4  12   2      890.70      907.29     40.51 o 
   5  12   2     1552.69     1548.64     58.68 o 
   6  12   2      146.92      157.07     31.96 o 
   7  12   2      602.36      464.26     46.06 o 
   8  12   2      206.64      213.21     69.73 o 
   9  12   2      160.93      169.48     60.82 o 
  -6  13   2       40.77       96.59     59.27 o 
  -5  13   2       16.21       44.55     28.88 o 
  -4  13   2     1023.22     1044.79     52.14 o 
  -3  13   2     1235.09     1362.03     44.52 o 
  -2  13   2       23.59       55.79     35.82 o 
  -1  13   2      327.41      293.82     22.33 o 
   0  13   2     2511.55     2592.68     65.87 o 
   1  13   2      906.51      815.72     37.62 o 
   2  13   2      590.70      520.90     31.85 o 
   3  13   2     1688.00     1697.89     61.42 o 
   4  13   2        9.20       13.70     26.01 o 
   5  13   2       86.82       83.59     30.55 o 
   6  13   2      125.19       94.63     47.81 o 
   7  13   2       59.91       49.41     34.80 o 
   8  13   2      800.26      836.44     95.95 o 
  -5  14   2      263.53      185.90     38.53 o 
  -4  14   2      254.12      258.74     45.41 o 
  -3  14   2        4.72       21.18     22.96 o 
  -2  14   2     2502.23     2410.15     86.78 o 
  -1  14   2      507.58      473.66     38.65 o 
   0  14   2        8.92       -0.56     27.86 o 
   1  14   2      418.19      446.21     34.78 o 
   2  14   2     1641.78     1736.46     57.39 o 
   3  14   2        7.61        3.30     30.51 o 
   4  14   2      414.09      412.89     38.38 o 
   5  14   2        6.07      -13.29     31.92 o 
   6  14   2        9.75       -5.47     46.59 o 
   7  14   2        7.40      -24.96    146.54 o 
  -4  15   2       34.72       57.05     66.50 o 
  -3  15   2      828.02      758.45     86.15 o 
  -2  15   2       18.81       21.00     51.54 o 
  -1  15   2        0.02      -16.11     38.15 o 
   0  15   2     1905.78     2098.80    135.36 o 
   1  15   2     1631.12     1626.06     64.89 o 
   2  15   2      203.59      202.00     37.46 o 
   3  15   2      193.30      209.74     32.25 o 
   4  15   2      490.39      452.66     44.46 o 
   5  15   2      427.35      389.87     43.54 o 
   6  15   2      217.41      136.13     55.73 o 
  -2  16   2       83.32      125.97     80.17 o 
  -1  16   2       75.33      162.31    120.12 o 
   0  16   2      311.16      265.59     87.84 o 
   1  16   2      158.37      119.82     42.24 o 
   2  16   2      550.78      566.94     54.26 o 
   3  16   2      226.09      224.67     58.91 o 
   4  16   2       76.78       33.82     80.22 o 
  -2 -16   3      120.91      136.82     48.38 o 
  -1 -16   3       26.38       81.27     96.17 o 
   0 -16   3       92.95       75.35     55.03 o 
   1 -16   3       42.40       -3.79     80.30 o 
  -5 -15   3       45.39       -1.36     61.05 o 
  -4 -15   3      358.60      398.24     47.25 o 
  -3 -15   3      396.30      420.63     46.08 o 
  -2 -15   3      169.90      118.35     35.14 o 
  -1 -15   3      370.19      411.77     54.98 o 
   0 -15   3      260.29      330.70     43.15 o 
   1 -15   3      334.78      401.12     46.92 o 
   2 -15   3      398.86      444.25    132.35 o 
   3 -15   3        5.97       54.95     54.11 o 
  -6 -14   3      197.52      211.61     59.31 o 
  -5 -14   3       20.79      -14.13     64.55 o 
  -4 -14   3       13.00       52.60     36.84 o 
  -3 -14   3      585.21      529.93     39.08 o 
  -2 -14   3      242.44      193.55     33.93 o 
  -1 -14   3     1964.61     2075.61     87.27 o 
   0 -14   3      295.53      306.50     42.80 o 
   1 -14   3      916.39      934.63     47.55 o 
   2 -14   3        0.82      -24.53     24.53 o 
   3 -14   3      451.32      381.25     55.84 o 
   4 -14   3      169.93      158.45     56.49 o 
   5 -14   3      163.06      274.59     57.26 o 
  -7 -13   3        1.99        5.73     80.17 o 
  -6 -13   3      436.35      488.49     70.00 o 
  -5 -13   3        9.68       78.66     40.43 o 
  -4 -13   3       47.90       18.69     33.62 o 
  -3 -13   3      496.04      457.80     39.04 o 
  -2 -13   3        9.99       23.20     24.29 o 
  -1 -13   3      429.15      406.72     32.89 o 
   0 -13   3       86.81       70.28     23.07 o 
   1 -13   3       79.80       53.36     23.07 o 
   2 -13   3      219.39      136.58     44.05 o 
   3 -13   3     1118.98      904.00     38.13 o 
   4 -13   3      153.87      155.46     16.01 o 
   5 -13   3      303.51      368.49     47.14 o 
   6 -13   3       14.72       12.07     26.63 o 
  -8 -12   3      409.26      588.92     74.73 o 
  -7 -12   3        4.80       61.06     59.87 o 
  -6 -12   3     2223.06     2173.30    116.77 o 
  -5 -12   3      257.71      177.01     73.25 o 
  -4 -12   3     1655.13     1707.49     58.95 o 
  -3 -12   3       77.38       95.19     28.17 o 
  -2 -12   3       14.87       34.82     22.08 o 
  -1 -12   3       98.77      126.91     23.87 o 
   0 -12   3      147.32      112.73     21.32 o 
   1 -12   3      318.73      361.04     26.18 o 
   2 -12   3      126.96      157.84     23.48 o 
   3 -12   3       42.57       50.89     16.30 o 
   4 -12   3       27.86        1.78     10.92 o 
   5 -12   3     1270.56     1155.48     71.00 o 
   6 -12   3      343.96      316.46     28.89 o 
   7 -12   3      102.57      117.79     15.43 o 
  -9 -11   3      490.46      411.09     80.67 o 
  -8 -11   3      236.72      172.98     79.12 o 
  -7 -11   3     1883.16     1873.44     94.23 o 
  -6 -11   3      147.56      137.87     40.94 o 
  -5 -11   3      286.66      234.90     36.40 o 
  -4 -11   3     2634.09     2659.28     76.47 o 
  -3 -11   3       30.14       53.11     22.82 o 
  -2 -11   3      327.06      311.04     26.23 o 
  -1 -11   3      287.55      238.73     27.96 o 
   0 -11   3      208.14      213.73     23.00 o 
   1 -11   3     1240.10     1285.03     53.47 o 
   2 -11   3      209.23      198.45     23.73 o 
   3 -11   3      776.01      917.60     31.19 o 
   4 -11   3       25.72        5.38      8.86 o 
   5 -11   3        8.79       27.87     20.17 o 
   6 -11   3       15.37       14.37     25.17 o 
   7 -11   3      722.15      683.27     78.72 o 
   8 -11   3       56.40       36.92     64.68 o 
  -9 -10   3     1227.15     1042.62     77.43 o 
  -8 -10   3     1413.21     1274.33     83.97 o 
  -7 -10   3      644.17      458.11    113.80 o 
  -6 -10   3      195.72      239.09     39.76 o 
  -5 -10   3     2590.60     2621.98     87.78 o 
  -4 -10   3      813.35      894.90     37.25 o 
  -3 -10   3      489.45      462.17     28.03 o 
  -2 -10   3      815.90      758.18     32.90 o 
  -1 -10   3        1.78       -9.83     18.35 o 
   0 -10   3     1801.83     1704.58     47.80 o 
   1 -10   3        0.60      -20.62     20.62 o 
   2 -10   3     4986.16     5000.92    103.05 o 
   3 -10   3      445.90      437.69     22.19 o 
   4 -10   3      550.65      578.95     24.15 o 
   5 -10   3       44.41       50.73     17.01 o 
   6 -10   3      128.61      120.41     15.23 o 
   7 -10   3       18.67       34.73     69.49 o 
   8 -10   3      365.61      253.43     65.93 o 
 -10  -9   3       25.25      -57.83     57.83 o 
  -9  -9   3      471.05      499.75     59.28 o 
  -8  -9   3        4.73       -8.20     46.45 o 
  -7  -9   3     1680.19     1580.30     70.81 o 
  -6  -9   3      156.81      103.40     33.46 o 
  -5  -9   3      640.19      573.70     40.15 o 
  -4  -9   3       92.21       64.36     20.43 o 
  -3  -9   3     1849.42     1826.97     53.63 o 
  -2  -9   3      169.09      123.12     22.36 o 
  -1  -9   3     1329.87     1270.71     42.71 o 
   0  -9   3      117.14      150.28     19.02 o 
   1  -9   3     1218.91     1135.62     32.16 o 
   2  -9   3     3146.75     3076.78     66.93 o 
   3  -9   3      245.53      226.58     14.07 o 
   4  -9   3     1484.19     1390.49     61.39 o 
   5  -9   3       75.59       72.37     17.70 o 
   6  -9   3      129.04      104.20     13.40 o 
   7  -9   3     2599.27     2674.59    132.70 o 
   8  -9   3      286.34      285.94     53.34 o 
   9  -9   3      650.80      535.86     69.92 o 
 -10  -8   3      254.45      343.03    131.18 o 
  -9  -8   3       91.84       54.75     52.74 o 
  -8  -8   3     1509.16     1515.98     92.06 o 
  -7  -8   3       94.74       79.07     29.20 o 
  -6  -8   3      566.23      629.10     47.55 o 
  -5  -8   3     1069.22     1030.50     49.57 o 
  -4  -8   3     1184.02     1230.45     39.75 o 
  -3  -8   3     1921.83     2126.93     53.36 o 
  -2  -8   3     1138.52     1168.27     34.55 o 
  -1  -8   3      368.98      368.51     23.68 o 
   0  -8   3     1420.84     1398.59     35.41 o 
   1  -8   3        4.85      -14.13     14.13 o 
   2  -8   3     1384.35     1636.80     40.35 o 
   3  -8   3      599.14      590.91     19.05 o 
   4  -8   3      484.46      483.70     21.77 o 
   5  -8   3      756.22      680.29     25.70 o 
   6  -8   3       13.35       -7.65     27.16 o 
   7  -8   3      686.81      627.14     56.51 o 
   8  -8   3      642.72      692.05     75.00 o 
   9  -8   3       61.57       27.27     65.72 o 
 -10  -7   3      916.58      827.26     94.03 o 
  -9  -7   3       14.37        6.55     31.14 o 
  -8  -7   3     5757.43     6142.90    173.95 o 
  -7  -7   3      320.97      328.10     30.85 o 
  -6  -7   3     3229.91     3467.11     94.06 o 
  -5  -7   3      401.85      354.84     29.22 o 
  -4  -7   3      385.20      341.34     22.45 o 
  -3  -7   3       86.49       59.00     16.67 o 
  -2  -7   3      694.37      772.96     26.35 o 
  -1  -7   3     2883.98     2815.47     58.31 o 
   0  -7   3      178.19      166.84     18.24 o 
   1  -7   3      615.12      611.54     20.99 o 
   2  -7   3     6209.30     5695.35     96.75 o 
   3  -7   3      926.66      781.48     19.34 o 
   4  -7   3     1082.83     1166.22     32.55 o 
   5  -7   3     1572.02     1505.43     39.77 o 
   6  -7   3      217.77      200.22     26.54 o 
   7  -7   3      107.27       95.45     45.99 o 
   8  -7   3        2.07      -39.98     60.64 o 
   9  -7   3      193.78      175.38     55.14 o 
  10  -7   3       45.60       89.76     63.87 o 
 -11  -6   3       12.20      -11.45     91.62 o 
 -10  -6   3      156.29      133.92     43.94 o 
  -9  -6   3      231.78      257.23     37.47 o 
  -8  -6   3      534.47      499.67     39.27 o 
  -7  -6   3     1114.99     1096.93     46.67 o 
  -6  -6   3      147.05      120.94     34.49 o 
  -5  -6   3      331.25      333.56     30.73 o 
  -4  -6   3       82.02       78.96     21.34 o 
  -3  -6   3      196.50       93.42     21.55 o 
  -2  -6   3       75.18       62.50     16.83 o 
  -1  -6   3     2551.48     2977.07     67.06 o 
   0  -6   3       91.93      154.12     17.98 o 
   1  -6   3     9402.36     8596.41    125.85 o 
   2  -6   3     6890.48     7012.42    141.07 o 
   3  -6   3     3406.07     3396.35     55.75 o 
   4  -6   3       61.54       68.33     23.33 o 
   5  -6   3      483.12      515.56     17.58 o 
   6  -6   3     1948.99     2135.91     64.05 o 
   7  -6   3     1206.41     1125.11     79.53 o 
   8  -6   3        1.50       16.76     82.90 o 
   9  -6   3      109.33       76.47     50.26 o 
  10  -6   3       19.17       24.78     41.60 o 
 -11  -5   3       64.72      -28.63     60.12 o 
 -10  -5   3      110.81      149.86     45.46 o 
  -9  -5   3     2824.47     2737.25    373.24 o 
  -8  -5   3        2.31       -9.12     34.83 o 
  -7  -5   3      332.12      268.79     29.21 o 
  -6  -5   3     1413.00     1494.09     50.37 o 
  -5  -5   3     2285.50     2474.44     64.05 o 
  -4  -5   3    10552.03    11338.88    394.43 o 
  -3  -5   3     2753.21     2836.69     56.00 o 
  -2  -5   3        4.45       50.79     18.16 o 
  -1  -5   3      345.90      239.85     17.32 o 
   0  -5   3     8029.66     8661.95    140.35 o 
   1  -5   3     3505.12     4241.35     71.21 o 
   2  -5   3    13073.10    13271.73    210.61 o 
   3  -5   3       17.24       42.92      7.32 o 
   4  -5   3      405.65      391.11     34.46 o 
   5  -5   3     1917.34     1966.39     49.17 o 
   6  -5   3     2346.88     2241.11     51.61 o 
   7  -5   3      281.30      279.26     19.83 o 
   8  -5   3      204.29      202.33     11.06 o 
   9  -5   3      116.06       95.72     39.55 o 
  10  -5   3        1.13       45.21     56.87 o 
  11  -5   3       17.60      -51.48     51.48 o 
 -11  -4   3      323.32      366.21     74.44 o 
 -10  -4   3      471.77      392.50     41.59 o 
  -9  -4   3     1610.51     1669.72     75.58 o 
  -8  -4   3        0.69      -10.67     26.46 o 
  -7  -4   3     1743.84     1735.61     57.52 o 
  -6  -4   3       11.34       -6.48     18.94 o 
  -5  -4   3      263.29      287.26     26.07 o 
  -4  -4   3     7651.12     8594.70    167.27 o 
  -3  -4   3      188.67      311.42     16.84 o 
  -2  -4   3    11894.50    12285.90    195.23 o 
  -1  -4   3     1237.76     1054.97     27.03 o 
   0  -4   3     1598.90     1741.17     41.01 o 
   1  -4   3      448.31      308.44     21.34 o 
   2  -4   3      850.65      751.33     21.39 o 
   3  -4   3       35.42       61.20      7.29 o 
   4  -4   3      431.20      408.26     18.45 o 
   5  -4   3      295.60      300.92     13.77 o 
   6  -4   3     2186.18     2322.09     80.09 o 
   7  -4   3     4184.05     4346.11    103.59 o 
   8  -4   3       58.94       80.60     14.76 o 
   9  -4   3     1599.63     1669.00     47.44 o 
  10  -4   3      503.04      512.19     36.90 o 
  11  -4   3      292.78      278.02     52.10 o 
 -11  -3   3        2.47       60.12     77.30 o 
 -10  -3   3      309.51      391.87     39.50 o 
  -9  -3   3     3418.59     3552.42    100.75 o 
  -8  -3   3      741.55      758.56     39.41 o 
  -7  -3   3     3468.72     3630.47     89.70 o 
  -6  -3   3      378.18      413.86     33.96 o 
  -5  -3   3     4461.62     4831.83    104.63 o 
  -4  -3   3     1646.17     1494.34     41.62 o 
  -3  -3   3     4113.52     4240.64     85.13 o 
  -2  -3   3    14819.40    16021.52    252.05 o 
  -1  -3   3     1925.77     1609.68     38.73 o 
   0  -3   3       36.08       59.59     13.39 o 
   1  -3   3     4276.07     4463.20     86.63 o 
   2  -3   3      792.66      648.38     18.12 o 
   3  -3   3     2471.85     2354.28     58.15 o 
   4  -3   3     1539.39     1333.62     36.15 o 
   5  -3   3     5001.22     4896.73    174.56 o 
   6  -3   3      312.57      377.71     30.93 o 
   7  -3   3       97.11      112.52     13.49 o 
   8  -3   3      359.83      364.99     22.35 o 
   9  -3   3      862.92      818.56     31.45 o 
  10  -3   3       50.10       39.33     20.09 o 
  11  -3   3        1.90        5.14     21.40 o 
 -11  -2   3       19.57      -11.45     71.32 o 
 -10  -2   3     1312.94      884.03    372.84 o 
  -9  -2   3      233.46      325.38    104.71 o 
  -8  -2   3       83.03       80.43     17.78 o 
  -7  -2   3     5116.63     5250.58    103.45 o 
  -6  -2   3     1012.52     1057.40     37.38 o 
  -5  -2   3     3095.91     3244.36     72.60 o 
  -4  -2   3     1774.35     1594.31     39.96 o 
  -3  -2   3     1458.70     1528.67     40.84 o 
  -2  -2   3     1060.44     1218.01     27.32 o 
  -1  -2   3     1287.70     1855.83     41.02 o 
   0  -2   3    24179.25    22301.94    412.35 o 
   1  -2   3      617.81      508.02     18.95 o 
   2  -2   3     3196.71     2548.47     48.24 o 
   3  -2   3     2930.47     2906.56     49.75 o 
   4  -2   3      619.75      675.19     15.65 o 
   5  -2   3      120.66      110.03      7.09 o 
   6  -2   3     1002.94      928.34     41.58 o 
   7  -2   3      544.21      564.32     32.40 o 
   8  -2   3        9.97       11.61     25.91 o 
   9  -2   3      220.45      224.70     25.97 o 
  10  -2   3      127.29      124.13     20.04 o 
  11  -2   3     1080.21     1153.09     56.82 o 
 -11  -1   3      278.09      248.31     65.59 o 
 -10  -1   3      672.80      595.55     29.50 o 
  -9  -1   3       23.11       39.08     16.48 o 
  -8  -1   3      445.10      431.37     22.50 o 
  -7  -1   3      409.40      392.69     28.83 o 
  -6  -1   3       88.87       86.00     14.92 o 
  -5  -1   3     3392.24     4015.25     75.88 o 
  -4  -1   3      425.19      407.93     14.45 o 
  -3  -1   3     2977.81     2698.22     58.21 o 
  -2  -1   3     4004.00     4165.72     81.51 o 
  -1  -1   3    16504.83    18500.03    319.91 o 
   0  -1   3        5.37      105.74     18.40 o 
   1  -1   3     4938.74     4584.50    119.44 o 
   2  -1   3      552.03      848.94     19.66 o 
   3  -1   3     2946.36     3410.40     81.18 o 
   4  -1   3      292.49      225.01     16.98 o 
   5  -1   3     2939.20     2757.42     65.40 o 
   6  -1   3      620.71      817.45     23.97 o 
   7  -1   3      775.75      852.86     24.62 o 
   8  -1   3       42.11       51.12     10.74 o 
   9  -1   3     1407.90     1407.02     39.74 o 
  10  -1   3        4.23       23.10     21.95 o 
  11  -1   3        7.90      -28.43     28.43 o 
 -11   0   3     1109.88     1064.28     88.49 o 
 -10   0   3      206.23      222.40     19.03 o 
  -9   0   3      730.31      708.14     27.23 o 
  -8   0   3        1.54       -3.95     13.32 o 
  -7   0   3      444.44      484.20     22.04 o 
  -6   0   3      246.79      330.93     16.71 o 
  -5   0   3     3276.27     3707.06     77.47 o 
  -4   0   3     2659.87     2687.28     56.19 o 
  -3   0   3     1627.86     1913.93     33.20 o 
  -2   0   3     1926.98     1682.74     38.83 o 
  -1   0   3       47.53      124.30     59.36 o 
   0   0   3      404.30      139.39     57.78 o 
   1   0   3       35.71       82.13     53.58 o 
   2   0   3      170.19      195.07     11.10 o 
   3   0   3      681.34      667.95     26.26 o 
   4   0   3     3786.05     4190.12     92.98 o 
   5   0   3     4425.06     5308.33    146.80 o 
   6   0   3      710.06      625.94     25.22 o 
   7   0   3      781.28      884.55     32.68 o 
   8   0   3     1109.21     1038.22     33.43 o 
   9   0   3     2128.81     2238.02     56.59 o 
  10   0   3      586.85      586.56     28.81 o 
  11   0   3      801.71      807.21     32.45 o 
 -11   1   3     2106.43     2153.28    148.36 o 
 -10   1   3       77.03       37.38     12.31 o 
  -9   1   3       84.26       70.67     13.16 o 
  -8   1   3      646.55      559.48     20.78 o 
  -7   1   3      220.17      267.07     15.93 o 
  -6   1   3     1779.99     1735.77     47.08 o 
  -5   1   3        0.70        7.09     11.89 o 
  -4   1   3     2688.80     3080.76     62.70 o 
  -3   1   3     6943.68     7045.52    116.81 o 
  -2   1   3     3310.94     3580.94     62.53 o 
  -1   1   3      284.35      746.39     21.48 o 
   0   1   3     5643.38     4193.93   4009.20 o 
   1   1   3    13466.81    13000.89    323.44 o 
   2   1   3     9055.99     9561.51    295.22 o 
   3   1   3     1402.64     1531.95     35.55 o 
   4   1   3     1793.91     1631.77     37.58 o 
   5   1   3     7892.02     7956.86    148.88 o 
   6   1   3        3.31       -4.24     17.69 o 
   7   1   3      572.39      604.92     30.31 o 
   8   1   3      570.49      555.65     31.20 o 
   9   1   3       33.00       39.01     22.69 o 
  10   1   3        3.57      -10.92     17.94 o 
  11   1   3       78.45       92.14     40.34 o 
  12   1   3       21.58       95.00     51.80 o 
 -11   2   3      438.64      388.50     38.12 o 
 -10   2   3       93.37       96.77     21.76 o 
  -9   2   3      700.52      634.07     33.02 o 
  -8   2   3      295.46      325.85     14.34 o 
  -7   2   3     1032.21     1026.26     26.11 o 
  -6   2   3     2157.69     2170.61     44.29 o 
  -5   2   3      473.64      500.55     17.38 o 
  -4   2   3     3200.24     3014.82     53.85 o 
  -3   2   3      776.77      763.80     19.56 o 
  -2   2   3     1187.19      987.52     29.15 o 
  -1   2   3     1707.69     1969.04     36.79 o 
   0   2   3      816.34     1030.93     28.89 o 
   1   2   3      736.68      942.23     23.78 o 
   2   2   3     9829.36    10895.23    200.81 o 
   3   2   3     9086.56     8609.77    158.04 o 
   4   2   3     3872.75     4303.29     84.99 o 
   5   2   3     1622.90     2169.51     49.56 o 
   6   2   3       10.08        6.84     15.72 o 
   7   2   3       59.20       76.30     16.29 o 
   8   2   3       46.60       81.34     40.24 o 
   9   2   3        1.27      -22.23     22.23 o 
  10   2   3      285.24      229.40     26.66 o 
  11   2   3       66.57      -46.07     57.52 o 
  12   2   3      140.62      186.88     77.56 o 
 -11   3   3        1.26      -22.90     51.27 o 
 -10   3   3      556.27      551.94     33.92 o 
  -9   3   3      244.40      238.79     22.75 o 
  -8   3   3       39.38       24.80     21.83 o 
  -7   3   3     1703.47     1752.67     49.86 o 
  -6   3   3     2653.80     2581.28     70.99 o 
  -5   3   3      227.17      179.50      7.07 o 
  -4   3   3     1798.38     2062.98     37.93 o 
  -3   3   3      796.16     1091.92     32.76 o 
  -2   3   3       21.74       31.82      8.88 o 
  -1   3   3    10974.46    11610.47    187.10 o 
   0   3   3     4849.59     5098.77     84.24 o 
   1   3   3      136.62      131.50     14.04 o 
   2   3   3      841.50      721.93     26.06 o 
   3   3   3     3010.17     3291.43     70.52 o 
   4   3   3     7566.68     8769.20    154.95 o 
   5   3   3     7616.53     7767.17    146.10 o 
   6   3   3      496.03      474.27     27.61 o 
   7   3   3      243.92      166.21     22.15 o 
   8   3   3      661.87      724.06     38.33 o 
   9   3   3      492.52      510.18     32.37 o 
  10   3   3      972.27     1008.55     71.05 o 
  11   3   3      127.86       77.56     71.84 o 
 -10   4   3       14.04        8.72     15.86 o 
  -9   4   3        9.49       14.92     17.10 o 
  -8   4   3       60.74       16.56     18.89 o 
  -7   4   3      648.38      604.84     24.85 o 
  -6   4   3      215.05      287.22     22.18 o 
  -5   4   3      853.33      949.96     29.24 o 
  -4   4   3     1802.68     1834.68     45.76 o 
  -3   4   3      199.84      301.91     12.24 o 
  -2   4   3      447.56      554.61     17.71 o 
  -1   4   3    22710.56    20994.98    366.29 o 
   0   4   3     6998.15     6291.77     89.96 o 
   1   4   3     2598.17     2412.21     62.81 o 
   2   4   3      105.38      131.67     15.90 o 
   3   4   3      547.11      528.02     24.63 o 
   4   4   3     5778.46     5186.70    123.47 o 
   5   4   3       40.20       14.90     26.43 o 
   6   4   3      825.09      729.74     33.58 o 
   7   4   3     1244.01     1209.37     41.63 o 
   8   4   3      821.97      788.80     57.89 o 
   9   4   3      380.87      443.37     36.26 o 
  10   4   3       35.06       37.92     37.89 o 
  11   4   3       76.01       95.95     42.71 o 
 -10   5   3       12.48       -7.71     13.59 o 
  -9   5   3      159.62      153.55     17.98 o 
  -8   5   3      101.61      105.02     21.19 o 
  -7   5   3     2744.43     2699.00     68.80 o 
  -6   5   3     1278.20     1192.51     34.83 o 
  -5   5   3      623.72      527.65     20.41 o 
  -4   5   3      103.25       97.82     11.00 o 
  -3   5   3       19.76       57.48      7.22 o 
  -2   5   3     3059.08     3261.73     66.90 o 
  -1   5   3      115.08      169.60     13.19 o 
   0   5   3      180.11      136.84     10.75 o 
   1   5   3      623.41      466.33     18.06 o 
   2   5   3       62.85       36.50     17.64 o 
   3   5   3     2435.11     3053.46     67.06 o 
   4   5   3     3712.85     4436.90     95.66 o 
   5   5   3       71.16       71.51     20.05 o 
   6   5   3     2454.24     2369.42     73.08 o 
   7   5   3     2620.77     2721.35     79.65 o 
   8   5   3      642.70      683.76     50.38 o 
   9   5   3       26.18       12.97     31.87 o 
  10   5   3      441.38      319.20     41.30 o 
  11   5   3     1265.49     1139.81     86.82 o 
 -10   6   3      399.37      508.73     62.94 o 
  -9   6   3       10.18        2.01      6.81 o 
  -8   6   3      309.57      294.04     31.65 o 
  -7   6   3        0.30        8.78      9.75 o 
  -6   6   3     2782.16     2733.03     61.62 o 
  -5   6   3     1387.05     1401.99     52.60 o 
  -4   6   3       55.11       45.92     11.26 o 
  -3   6   3      293.63      351.17     14.16 o 
  -2   6   3       38.32       58.82     11.11 o 
  -1   6   3      111.76      278.39     16.05 o 
   0   6   3      348.77      449.32     16.67 o 
   1   6   3      520.30      392.39     18.13 o 
   2   6   3       13.38       57.36     19.79 o 
   3   6   3      174.68      155.67     19.36 o 
   4   6   3     2908.66     3088.56     80.13 o 
   5   6   3      947.50     1132.02     35.44 o 
   6   6   3       56.95      107.24     21.89 o 
   7   6   3       77.02       94.71     31.03 o 
   8   6   3      789.53      792.98     44.12 o 
   9   6   3      155.63      149.66     40.54 o 
  10   6   3        2.65      -19.11     34.22 o 
  11   6   3        5.07      -54.66     89.28 o 
 -10   7   3       67.22      -18.51     41.39 o 
  -9   7   3       69.14       -2.14     37.20 o 
  -8   7   3       35.21       51.09     40.73 o 
  -7   7   3      179.49      163.93     18.07 o 
  -6   7   3       85.12       97.70     11.53 o 
  -5   7   3      144.84      145.12     14.46 o 
  -4   7   3     3932.12     3770.80     75.21 o 
  -3   7   3     2971.65     3003.77     50.69 o 
  -2   7   3        1.84      -12.75     12.75 o 
  -1   7   3     2577.13     2332.25     53.62 o 
   0   7   3     2247.78     2397.14     39.31 o 
   1   7   3     2814.99     2931.36     50.59 o 
   2   7   3      396.32      361.40     19.33 o 
   3   7   3     1658.33     1699.78     40.67 o 
   4   7   3       70.35       70.60     18.98 o 
   5   7   3      782.84      976.47     33.24 o 
   6   7   3      556.25      472.76     35.49 o 
   7   7   3      639.75      642.39     32.08 o 
   8   7   3      208.90      140.89     23.15 o 
   9   7   3      348.68      304.50     32.21 o 
  10   7   3      181.19      152.17     30.28 o 
  11   7   3       10.48       45.87     70.15 o 
  -9   8   3      175.82      192.81     55.57 o 
  -8   8   3        1.36       44.92     81.21 o 
  -7   8   3      267.74      186.45     44.90 o 
  -6   8   3      321.68      334.43     17.36 o 
  -5   8   3       24.89       35.73     12.18 o 
  -4   8   3      173.06      164.53     21.50 o 
  -3   8   3      308.78      315.47     15.71 o 
  -2   8   3      861.02      809.53     27.87 o 
  -1   8   3        1.17        4.09     12.21 o 
   0   8   3      151.01      125.68     16.41 o 
   1   8   3     1944.42     1660.12     37.51 o 
   2   8   3        5.89       14.34     14.83 o 
   3   8   3     5044.48     5160.94    101.79 o 
   4   8   3       97.16       75.09     18.22 o 
   5   8   3      458.10      574.45     32.79 o 
   6   8   3      190.63      202.19     28.61 o 
   7   8   3        3.00       26.19     21.53 o 
   8   8   3      245.22      206.40     35.58 o 
   9   8   3      116.01      149.84     29.04 o 
  10   8   3      131.93       72.60     47.18 o 
  11   8   3      134.93      155.39    109.32 o 
  -9   9   3      575.62      491.67     66.21 o 
  -8   9   3      117.88      239.89     59.88 o 
  -7   9   3      259.83      223.03     51.16 o 
  -6   9   3      331.06      314.24     19.51 o 
  -5   9   3      575.53      581.23     27.39 o 
  -4   9   3      188.64      220.02     30.13 o 
  -3   9   3      479.55      501.68     21.33 o 
  -2   9   3      517.96      544.11     21.06 o 
  -1   9   3     1194.37     1309.06     31.49 o 
   0   9   3      247.99      244.90     27.90 o 
   1   9   3     1167.61     1171.98     30.29 o 
   2   9   3     2262.18     2353.18     46.68 o 
   3   9   3       64.96       63.98     17.81 o 
   4   9   3      189.98      215.69     21.49 o 
   5   9   3     1964.10     1898.85     61.52 o 
   6   9   3        0.55        6.90     23.33 o 
   7   9   3       13.30       43.90     24.32 o 
   8   9   3      459.76      467.93     39.66 o 
   9   9   3     1047.43      952.75     53.70 o 
  10   9   3       48.77      -27.29     58.89 o 
  -8  10   3        1.64       24.69     49.22 o 
  -7  10   3     1278.57     1320.02    144.58 o 
  -6  10   3       63.87       77.83     26.01 o 
  -5  10   3      111.53       98.87     18.81 o 
  -4  10   3        3.42        7.80     16.44 o 
  -3  10   3        2.41       13.61     17.54 o 
  -2  10   3       22.01       10.59     14.78 o 
  -1  10   3       58.88       63.81     17.23 o 
   0  10   3      287.38      250.66     18.79 o 
   1  10   3     1189.21     1086.85     33.45 o 
   2  10   3      531.43      576.06     23.40 o 
   3  10   3      403.67      401.84     24.47 o 
   4  10   3      787.64      789.90     40.05 o 
   5  10   3      121.43      101.41     24.98 o 
   6  10   3      992.89      940.46     44.09 o 
   7  10   3      988.14      823.66     46.45 o 
   8  10   3      593.19      583.39     40.28 o 
   9  10   3      187.69      200.06     37.18 o 
  10  10   3        5.33       67.37     58.77 o 
  -7  11   3       84.41       96.40     47.60 o 
  -6  11   3       44.77       11.98     18.86 o 
  -5  11   3      609.75      598.91     63.37 o 
  -4  11   3       67.93       70.07     18.88 o 
  -3  11   3      993.24      988.41     29.76 o 
  -2  11   3       16.80       11.49     18.53 o 
  -1  11   3      278.22      305.74     23.51 o 
   0  11   3      248.93      272.19     20.55 o 
   1  11   3      701.48      733.15     29.10 o 
   2  11   3      646.85      542.49     27.54 o 
   3  11   3        6.72       -2.70     20.08 o 
   4  11   3      294.67      308.12     26.65 o 
   5  11   3      106.29       98.69     30.98 o 
   6  11   3      679.55      652.34     41.94 o 
   7  11   3        2.81       33.55     31.10 o 
   8  11   3        0.10       39.59     27.18 o 
   9  11   3      569.21      608.11     80.23 o 
  -7  12   3       75.49       60.85     18.45 o 
  -6  12   3      293.07      345.19     24.63 o 
  -5  12   3      112.56      119.79     24.02 o 
  -4  12   3        6.11      -29.80     29.80 o 
  -3  12   3      564.97      588.04     26.66 o 
  -2  12   3      116.96      104.75     23.94 o 
  -1  12   3      216.13      240.12     22.67 o 
   0  12   3       19.54       16.03     19.19 o 
   1  12   3      840.61      861.21     33.86 o 
   2  12   3       73.18       48.81     19.08 o 
   3  12   3      667.45      639.01     37.03 o 
   4  12   3      466.75      447.33     34.22 o 
   5  12   3      108.31      129.91     26.07 o 
   6  12   3        2.50       18.18     26.57 o 
   7  12   3      777.63      780.64     65.35 o 
   8  12   3       39.01       13.48     44.92 o 
   9  12   3      352.52      298.94     83.45 o 
  -6  13   3      101.73      103.54     39.86 o 
  -5  13   3      100.72       66.68     31.26 o 
  -4  13   3      280.08      254.35     32.54 o 
  -3  13   3      122.78      149.11     18.18 o 
  -2  13   3      431.41      427.43     29.73 o 
  -1  13   3       18.75       45.98     26.50 o 
   0  13   3      132.90      182.20     24.31 o 
   1  13   3     1361.12     1424.65     52.91 o 
   2  13   3       79.90       51.84     27.65 o 
   3  13   3      456.96      438.61     33.97 o 
   4  13   3      291.37      259.75     31.85 o 
   5  13   3      255.36      227.18     34.78 o 
   6  13   3      277.61      255.26     48.91 o 
   7  13   3       72.72       44.96     52.47 o 
   8  13   3       98.80      126.66     74.54 o 
  -5  14   3      130.53       78.24     27.87 o 
  -4  14   3      251.08      219.41     48.34 o 
  -3  14   3       88.96       22.38     40.84 o 
  -2  14   3      850.88      840.44     44.75 o 
  -1  14   3        1.80        8.15     31.73 o 
   0  14   3        5.96       -4.98     24.66 o 
   1  14   3      100.31       76.66     27.79 o 
   2  14   3      192.89      119.74     30.46 o 
   3  14   3       41.20       60.87     30.83 o 
   4  14   3       99.35       73.09     31.38 o 
   5  14   3       21.47        2.34     29.76 o 
   6  14   3      686.70      722.27     56.36 o 
   7  14   3      116.14      108.83     58.17 o 
  -3  15   3       32.90       32.25     67.54 o 
  -2  15   3      435.92      436.34     53.02 o 
  -1  15   3      119.47      143.99     55.59 o 
   0  15   3      179.07      138.57     44.21 o 
   1  15   3       10.22       21.21     28.59 o 
   2  15   3      311.44      319.90     40.57 o 
   3  15   3      127.62      161.47     35.69 o 
   4  15   3       56.22       -6.92     42.28 o 
   5  15   3      248.00      159.10     40.08 o 
   6  15   3       66.59       64.16     54.39 o 
  -1  16   3       97.82      140.20    115.82 o 
   0  16   3      319.83      338.08     66.80 o 
   1  16   3      391.62      332.96     54.98 o 
   2  16   3      352.50      339.77     53.08 o 
   3  16   3        1.97       27.34     43.80 o 
   4  16   3        2.16       28.79     56.96 o 
  -2 -16   4      161.58      135.29     55.08 o 
  -1 -16   4      106.00      231.01    115.04 o 
   0 -16   4      611.36      483.07     65.86 o 
  -4 -15   4       58.49       27.78     38.42 o 
  -3 -15   4      372.24      379.49     48.13 o 
  -2 -15   4      890.03      983.22     68.45 o 
  -1 -15   4      170.03       96.23     40.21 o 
   0 -15   4       49.72       34.44     37.94 o 
   1 -15   4      434.16      522.79    113.74 o 
   2 -15   4      405.76      394.52     61.81 o 
   3 -15   4      130.80      133.08     45.10 o 
  -6 -14   4        0.90       -9.20     56.74 o 
  -5 -14   4       59.23       30.51     49.74 o 
  -4 -14   4      319.17      396.35     44.94 o 
  -3 -14   4     1640.61     1539.25     65.64 o 
  -2 -14   4       76.32       83.63     29.69 o 
  -1 -14   4      559.49      565.22     44.72 o 
   0 -14   4      957.66     1070.09     51.59 o 
   1 -14   4      388.45      350.02     35.48 o 
   2 -14   4        4.42       14.86     44.48 o 
   3 -14   4      905.40     1031.49     75.88 o 
   4 -14   4      119.83       96.89     28.08 o 
   5 -14   4       42.88      105.31     44.92 o 
  -7 -13   4      673.04      709.32    151.35 o 
  -6 -13   4      432.45      476.14     72.27 o 
  -5 -13   4     1369.29     1461.73     81.59 o 
  -4 -13   4      345.42      271.01     37.13 o 
  -3 -13   4       58.91       53.83     38.13 o 
  -2 -13   4     1130.40     1110.12     50.57 o 
  -1 -13   4      743.55      804.28     43.55 o 
   0 -13   4     1529.42     1485.02     55.40 o 
   1 -13   4      685.88      754.55     40.13 o 
   2 -13   4     2720.52     2022.90    399.63 o 
   3 -13   4      260.76      231.37     22.66 o 
   4 -13   4        1.87       17.18     14.23 o 
   5 -13   4      640.36      479.83     64.29 o 
   6 -13   4      928.40     1023.57     74.81 o 
  -8 -12   4       98.29      109.46    114.65 o 
  -7 -12   4      475.07      413.67     73.05 o 
  -6 -12   4      376.95      527.27     63.94 o 
  -5 -12   4        0.20       40.28     42.14 o 
  -4 -12   4       12.17       -4.23     30.28 o 
  -3 -12   4      332.51      345.72     36.37 o 
  -2 -12   4      219.36      249.08     31.20 o 
  -1 -12   4      230.57      240.07     26.75 o 
   0 -12   4     1378.11     1389.55     45.76 o 
   1 -12   4      943.71      963.37     36.40 o 
   2 -12   4      832.91      846.78     44.00 o 
   3 -12   4      594.94      569.11     27.12 o 
   4 -12   4     2145.79     2247.51     69.94 o 
   5 -12   4      452.98      424.69     33.47 o 
   6 -12   4      635.23      627.40     43.90 o 
   7 -12   4     1377.12     1503.38     59.08 o 
  -8 -11   4     1363.69     1619.57    192.87 o 
  -7 -11   4        0.34      -40.41     66.05 o 
  -6 -11   4        6.17      -19.08     33.62 o 
  -5 -11   4      388.63      398.19     43.73 o 
  -4 -11   4     3182.02     3427.07     86.85 o 
  -3 -11   4      303.96      273.16     33.28 o 
  -2 -11   4      151.54      137.35     24.73 o 
  -1 -11   4      700.92      691.84     34.79 o 
   0 -11   4      147.90      124.32     20.21 o 
   1 -11   4        7.21       16.29     16.50 o 
   2 -11   4     1563.91     1597.42     55.69 o 
   3 -11   4       15.63        9.19     16.64 o 
   4 -11   4       15.20        9.22     10.84 o 
   5 -11   4      107.22      114.22     24.29 o 
   6 -11   4     1225.03     1222.18     51.43 o 
   7 -11   4        6.39        2.40     23.79 o 
   8 -11   4        1.26      -20.27     78.80 o 
  -9 -10   4       68.73       85.96     56.29 o 
  -8 -10   4      503.72      599.20     71.17 o 
  -7 -10   4      109.18      144.61     47.29 o 
  -6 -10   4     1560.31     1442.77     66.90 o 
  -5 -10   4      376.41      366.66     43.73 o 
  -4 -10   4       78.20       68.42     21.97 o 
  -3 -10   4     3986.02     4054.24     97.65 o 
  -2 -10   4      861.14      803.88     34.34 o 
  -1 -10   4      533.79      572.01     38.03 o 
   0 -10   4      511.38      546.55     30.88 o 
   1 -10   4       82.43       64.60     17.27 o 
   2 -10   4        1.90       18.34     24.65 o 
   3 -10   4       56.31       54.28     14.76 o 
   4 -10   4      459.79      460.50     18.53 o 
   5 -10   4     2629.06     2735.63    112.63 o 
   6 -10   4       56.11       44.74     16.53 o 
   7 -10   4       84.56       83.95      8.90 o 
   8 -10   4     1340.54     1294.95     95.53 o 
  -9  -9   4      457.15      328.70     59.13 o 
  -8  -9   4     2588.21     2469.02    105.13 o 
  -7  -9   4     1013.11      917.91     62.27 o 
  -6  -9   4        1.53      -31.37     31.37 o 
  -5  -9   4      147.15      169.04     34.11 o 
  -4  -9   4     5161.81     5136.35    109.62 o 
  -3  -9   4      158.53      130.83     20.42 o 
  -2  -9   4      460.63      546.27     28.63 o 
  -1  -9   4     4609.17     4528.92     92.63 o 
   0  -9   4      753.77      702.16     26.91 o 
   1  -9   4      136.16      130.88     17.08 o 
   2  -9   4     1132.19     1108.15     37.91 o 
   3  -9   4      621.76      640.13     22.86 o 
   4  -9   4      301.98      255.43     16.64 o 
   5  -9   4     1132.54     1106.03     39.24 o 
   6  -9   4      594.24      675.34     26.87 o 
   7  -9   4      618.66      668.89     71.45 o 
   8  -9   4        4.60      -67.72     67.72 o 
   9  -9   4      119.02      175.10     65.76 o 
 -10  -8   4        2.82       -8.59     65.85 o 
  -9  -8   4      837.24      859.55     98.31 o 
  -8  -8   4       74.45       77.29     38.65 o 
  -7  -8   4      332.44      333.77     40.61 o 
  -6  -8   4      248.45      221.18     34.79 o 
  -5  -8   4     3363.06     3506.92     92.32 o 
  -4  -8   4      166.81      171.75     20.85 o 
  -3  -8   4     2603.45     2512.09     61.51 o 
  -2  -8   4     4900.53     4818.56     97.21 o 
  -1  -8   4       31.21       48.58     16.09 o 
   0  -8   4      317.73      323.66     21.98 o 
   1  -8   4     2648.12     2643.68     51.59 o 
   2  -8   4      243.56      248.35     17.40 o 
   3  -8   4      707.05      726.81     20.76 o 
   4  -8   4       75.65       63.48      8.75 o 
   5  -8   4      253.55      197.10     16.49 o 
   6  -8   4       31.51       42.83     11.69 o 
   7  -8   4     2343.96     2342.97    220.98 o 
   8  -8   4     1273.20     1289.36     95.17 o 
   9  -8   4      514.11      479.17     70.19 o 
 -10  -7   4       58.35       42.66     43.94 o 
  -9  -7   4        0.07       12.38     42.74 o 
  -8  -7   4      455.50      480.17     43.04 o 
  -7  -7   4     1370.68     1369.87     58.20 o 
  -6  -7   4     1736.06     1718.60     58.26 o 
  -5  -7   4     1099.55     1031.89     46.40 o 
  -4  -7   4     1846.97     1985.75     50.04 o 
  -3  -7   4     2823.16     2591.42     65.93 o 
  -2  -7   4      133.77       77.20     18.93 o 
  -1  -7   4     2849.41     2917.07     66.73 o 
   0  -7   4     7156.69     7117.21    122.13 o 
   1  -7   4     1637.99     1430.23     36.38 o 
   2  -7   4     1281.64     1342.56     33.24 o 
   3  -7   4     3473.01     3185.22     62.17 o 
   4  -7   4     5325.77     5443.77     94.54 o 
   5  -7   4     1303.27     1355.49     37.92 o 
   6  -7   4      383.40      292.51     15.78 o 
   7  -7   4      119.72      131.93     45.51 o 
   8  -7   4        2.06       88.04     70.28 o 
   9  -7   4       86.88        4.47     51.38 o 
  10  -7   4      929.92      996.67     86.23 o 
 -10  -6   4      165.88      140.20     54.89 o 
  -9  -6   4     1303.40     1498.38    119.76 o 
  -8  -6   4      113.42      119.81     31.85 o 
  -7  -6   4       14.02       40.25     27.67 o 
  -6  -6   4      833.65      844.45     39.61 o 
  -5  -6   4     2033.14     2074.12     73.57 o 
  -4  -6   4      247.86      198.35     17.09 o 
  -3  -6   4       61.57       34.12     16.23 o 
  -2  -6   4      740.28      717.24     27.41 o 
  -1  -6   4      715.36      698.75     27.01 o 
   0  -6   4     1195.05     1241.91     39.83 o 
   1  -6   4     2954.19     2977.23     52.81 o 
   2  -6   4     2393.36     2518.72     52.33 o 
   3  -6   4     1806.94     1626.17     32.67 o 
   4  -6   4      548.51      623.66     23.56 o 
   5  -6   4     4218.86     4202.57     88.39 o 
   6  -6   4    11227.15    11266.51    225.12 o 
   7  -6   4       53.19       55.69     10.07 o 
   8  -6   4      752.95      601.46     92.14 o 
   9  -6   4      156.47      213.27     98.65 o 
  10  -6   4       29.72      -16.45     60.18 o 
 -11  -5   4      143.66      128.84     91.62 o 
 -10  -5   4     3572.63     4065.93    325.48 o 
  -9  -5   4      116.51      165.93     48.31 o 
  -8  -5   4      784.07      783.95     42.29 o 
  -7  -5   4      237.49      298.62     33.19 o 
  -6  -5   4     1635.88     1729.45     64.04 o 
  -5  -5   4      184.87      148.58     23.15 o 
  -4  -5   4      161.75      105.35     23.68 o 
  -3  -5   4      194.86       56.86     15.93 o 
  -2  -5   4      569.41      615.66     24.02 o 
  -1  -5   4      567.22      558.53     21.57 o 
   0  -5   4      966.48      826.72     23.61 o 
   1  -5   4     3038.66     2711.21     71.41 o 
   2  -5   4        1.11       41.71     14.15 o 
   3  -5   4      363.69      306.24     14.42 o 
   4  -5   4      825.92      759.87     27.39 o 
   5  -5   4      748.46      726.74     44.96 o 
   6  -5   4       11.64        6.19     10.03 o 
   7  -5   4     1985.55     2074.99     75.53 o 
   8  -5   4      990.81      971.66     29.58 o 
   9  -5   4      145.78      136.23     26.33 o 
  10  -5   4      601.45      502.84     57.37 o 
  11  -5   4      600.85      762.07     84.86 o 
 -11  -4   4      580.64      572.35     91.62 o 
 -10  -4   4       59.40       62.94     36.35 o 
  -9  -4   4       36.75       41.62     25.27 o 
  -8  -4   4      228.54      255.46     30.22 o 
  -7  -4   4     2908.95     3086.61     97.36 o 
  -6  -4   4       17.34      -18.84     21.69 o 
  -5  -4   4     5202.35     5446.97    120.25 o 
  -4  -4   4    14022.37    14819.48    269.46 o 
  -3  -4   4     1750.62     1779.04     52.67 o 
  -2  -4   4     1345.19     1072.46     29.41 o 
  -1  -4   4       33.42      -15.95     15.95 o 
   0  -4   4      484.76      494.44     19.18 o 
   1  -4   4       29.23       -4.26     14.00 o 
   2  -4   4     3827.32     3597.49     73.61 o 
   3  -4   4     2992.94     3025.03     55.72 o 
   4  -4   4      137.97      166.38      6.81 o 
   5  -4   4     1821.35     1661.77     46.79 o 
   6  -4   4     5549.78     5552.36    197.32 o 
   7  -4   4      327.48      390.32     33.47 o 
   8  -4   4      225.25      210.31     14.72 o 
   9  -4   4      363.45      361.78     37.94 o 
  10  -4   4      181.62      157.50     22.69 o 
  11  -4   4      137.74       99.53     26.42 o 
 -11  -3   4      153.36      297.24     62.99 o 
 -10  -3   4      576.50      541.24     45.13 o 
  -9  -3   4     2349.26     2409.46     87.40 o 
  -8  -3   4      353.58      398.78     49.56 o 
  -7  -3   4      313.59      332.63     26.82 o 
  -6  -3   4     1931.42     1856.71     50.53 o 
  -5  -3   4     3945.26     3940.28     90.88 o 
  -4  -3   4      440.55      616.13     26.44 o 
  -3  -3   4     1018.03     1202.01     27.32 o 
  -2  -3   4    12617.49    12241.60    227.24 o 
  -1  -3   4      840.67      664.86     28.33 o 
   0  -3   4      127.53      145.24     15.74 o 
   1  -3   4     6679.03     6084.74    133.34 o 
   2  -3   4      492.96      561.25     18.54 o 
   3  -3   4      862.58      899.66     39.50 o 
   4  -3   4     6015.71     5680.50    124.56 o 
   5  -3   4     1555.66     1645.87     69.97 o 
   6  -3   4      632.97      866.58     29.35 o 
   7  -3   4      445.55      483.28     39.95 o 
   8  -3   4      790.75      692.61     53.07 o 
   9  -3   4        2.34        0.46     17.41 o 
  10  -3   4      341.55      364.68     45.83 o 
  11  -3   4      345.10      360.31     44.38 o 
 -11  -2   4      447.91      534.09     88.49 o 
 -10  -2   4       24.23      -15.48     36.46 o 
  -9  -2   4      707.79      655.38     45.01 o 
  -8  -2   4      801.70      807.91     55.09 o 
  -7  -2   4     1652.00     1727.29     50.93 o 
  -6  -2   4      137.06      165.22     19.98 o 
  -5  -2   4     2134.80     2023.08     53.58 o 
  -4  -2   4     8255.14     8289.51    161.50 o 
  -3  -2   4      174.61      151.68     16.77 o 
  -2  -2   4       80.28       53.01     15.16 o 
  -1  -2   4     2185.03     2553.39     56.30 o 
   0  -2   4       19.16       42.39     11.78 o 
   1  -2   4      487.59      637.78     24.42 o 
   2  -2   4     2492.15     2050.58     43.48 o 
   3  -2   4       34.09        3.16      7.64 o 
   4  -2   4     2935.87     3014.73     53.73 o 
   5  -2   4       14.02        5.43      7.73 o 
   6  -2   4     4100.77     4282.63     88.21 o 
   7  -2   4     1876.06     1807.27     41.74 o 
   8  -2   4      160.33      166.27     26.49 o 
   9  -2   4       90.40      100.46     21.28 o 
  10  -2   4     1846.59     1804.04     68.94 o 
  11  -2   4       46.65       63.64     32.05 o 
 -11  -1   4      175.10      151.22     71.32 o 
 -10  -1   4        7.38        8.18     43.77 o 
  -9  -1   4      817.45      781.47     79.87 o 
  -8  -1   4      286.66      310.27     32.02 o 
  -7  -1   4       32.55       48.15     11.50 o 
  -6  -1   4     9070.53     9386.94    177.63 o 
  -5  -1   4     7947.21     8411.47    166.81 o 
  -4  -1   4      216.16      192.74     18.79 o 
  -3  -1   4     1412.64     1381.71     34.81 o 
  -2  -1   4      718.18      890.55     40.72 o 
  -1  -1   4     6179.28     6865.42    133.01 o 
   0  -1   4    21652.67    19760.81    343.87 o 
   1  -1   4     6752.80     6155.94    132.28 o 
   2  -1   4      889.89      837.00     22.84 o 
   3  -1   4      737.74      617.64     24.57 o 
   4  -1   4     4508.00     4814.93    153.42 o 
   5  -1   4     7137.76     7029.74    158.81 o 
   6  -1   4       39.75        9.65     12.81 o 
   7  -1   4       71.13       77.38     12.17 o 
   8  -1   4      108.17       96.42     12.37 o 
   9  -1   4      354.07      394.22     18.66 o 
  10  -1   4       66.71       53.13     25.51 o 
  11  -1   4      201.48      164.91     37.34 o 
 -11   0   4      551.81      479.43     62.73 o 
 -10   0   4     1797.62     1925.79     54.23 o 
  -9   0   4        4.72       16.00     13.00 o 
  -8   0   4      485.27      507.16     24.61 o 
  -7   0   4     2209.11     2100.22     51.04 o 
  -6   0   4     2137.32     2358.14     52.79 o 
  -5   0   4     2347.03     2433.74     54.31 o 
  -4   0   4    13028.23    12271.09    193.14 o 
  -3   0   4    39292.22    40757.59    608.51 o 
  -2   0   4       26.52       36.90     11.25 o 
  -1   0   4    12502.50    14177.12    251.83 o 
   0   0   4    37632.89    32728.38    547.10 o 
   1   0   4       68.58       56.98     11.45 o 
   2   0   4    23148.46    21558.93    348.32 o 
   3   0   4        8.60       -2.74      9.88 o 
   4   0   4     5513.98     5362.53    193.40 o 
   5   0   4     2223.76     2048.34     59.82 o 
   6   0   4      102.70      145.28     23.40 o 
   7   0   4      128.35      199.35     16.62 o 
   8   0   4      221.62      255.71     19.56 o 
   9   0   4      228.46      240.94     20.94 o 
  10   0   4       65.49       44.21     16.49 o 
  11   0   4      128.95      161.79     18.80 o 
 -11   1   4      111.02      114.00     57.00 o 
 -10   1   4      210.29      200.89     17.38 o 
  -9   1   4      188.20      221.47     17.02 o 
  -8   1   4       71.17      100.52     14.78 o 
  -7   1   4      169.18      207.11     14.86 o 
  -6   1   4      346.94      361.54     32.75 o 
  -5   1   4     7139.52     6755.82    129.38 o 
  -4   1   4      770.67      586.95     18.18 o 
  -3   1   4     5341.00     6079.72    102.17 o 
  -2   1   4      199.92      201.47     10.56 o 
  -1   1   4    10112.39     9154.72    235.74 o 
   0   1   4     4762.02     5311.08    100.62 o 
   1   1   4      248.49      516.53     21.53 o 
   2   1   4    25405.94    24018.37    393.06 o 
   3   1   4     1786.62     1935.44     47.37 o 
   4   1   4     6559.84     7091.80    138.33 o 
   5   1   4     8632.82     8892.86    164.24 o 
   6   1   4     3502.69     3610.44    157.58 o 
   7   1   4      155.00      149.65     20.55 o 
   8   1   4      457.72      467.95     30.67 o 
   9   1   4      197.04      305.55     25.75 o 
  10   1   4     1133.18     1175.07     45.13 o 
  11   1   4      137.64      153.87     41.75 o 
  12   1   4       95.92       96.05     51.80 o 
 -11   2   4       47.08      -48.41     48.41 o 
 -10   2   4     1049.90     1041.80     47.27 o 
  -9   2   4      103.46      124.68     23.14 o 
  -8   2   4      512.98      568.34     19.74 o 
  -7   2   4      359.70      425.58     16.59 o 
  -6   2   4     6023.50     6457.12    123.47 o 
  -5   2   4      577.97      444.09     16.29 o 
  -4   2   4     1094.06     1111.58     26.65 o 
  -3   2   4      578.49      404.85     22.68 o 
  -2   2   4     1003.29     1001.08     25.34 o 
  -1   2   4     5132.86     4962.97     84.72 o 
   0   2   4     5505.84     5558.02    105.31 o 
   1   2   4      720.11      634.20     20.44 o 
   2   2   4     5963.99     6514.13    125.36 o 
   3   2   4      415.43      381.25     23.54 o 
   4   2   4    10738.62    10485.37    183.09 o 
   5   2   4       28.33      -16.74     16.74 o 
   6   2   4       26.54       53.92     16.61 o 
   7   2   4     2709.63     2650.53     71.75 o 
   8   2   4      856.89      875.99     44.45 o 
   9   2   4        4.06        1.38     28.14 o 
  10   2   4      913.41      868.66     39.46 o 
  11   2   4      874.76      882.34     83.55 o 
  12   2   4        2.16        2.86     68.97 o 
 -11   3   4      213.06      242.32     45.55 o 
 -10   3   4        5.05       17.47     36.43 o 
  -9   3   4     2506.10     2401.09     80.87 o 
  -8   3   4     3090.38     3140.59     84.21 o 
  -7   3   4      188.40      178.27     24.17 o 
  -6   3   4       37.49       40.09     10.67 o 
  -5   3   4     4530.79     4460.45     77.84 o 
  -4   3   4      113.97       83.13      8.98 o 
  -3   3   4       13.15       53.31     10.65 o 
  -2   3   4       49.18        5.71     14.32 o 
  -1   3   4      555.66      680.09     17.77 o 
   0   3   4     5437.02     5058.58     89.13 o 
   1   3   4      774.27      610.42     31.71 o 
   2   3   4     4171.27     4659.37     96.76 o 
   3   3   4    26749.60    26717.42    505.56 o 
   4   3   4      782.40      752.31     26.90 o 
   5   3   4      319.06      353.81     22.99 o 
   6   3   4     1281.15     1059.53     37.27 o 
   7   3   4     2620.76     2687.54     72.25 o 
   8   3   4      884.49      888.60     56.99 o 
   9   3   4       12.44      -15.30     24.78 o 
  10   3   4      295.59      326.29     34.09 o 
  11   3   4       43.96       86.41     57.78 o 
 -10   4   4      110.00      129.96     23.17 o 
  -9   4   4      635.31      656.21     32.18 o 
  -8   4   4       40.71       34.76     22.36 o 
  -7   4   4      490.39      437.07     23.43 o 
  -6   4   4     7504.41     7620.26    174.26 o 
  -5   4   4       61.59       61.33     13.74 o 
  -4   4   4       44.41       33.22      8.24 o 
  -3   4   4      429.63      339.98     12.92 o 
  -2   4   4      168.62      260.11     13.57 o 
  -1   4   4      510.85      572.71     16.65 o 
   0   4   4       43.19      128.03     12.18 o 
   1   4   4      524.01      576.09     16.92 o 
   2   4   4       89.09       87.23     12.73 o 
   3   4   4     7567.80     7874.73    150.38 o 
   4   4   4     2037.17     2027.75     50.48 o 
   5   4   4     5012.72     5014.20    100.36 o 
   6   4   4      254.57      209.06     25.47 o 
   7   4   4      335.03      357.66     25.38 o 
   8   4   4     2035.27     2258.31     64.28 o 
   9   4   4     2792.25     2866.59     84.95 o 
  10   4   4      176.52      166.05     38.70 o 
  11   4   4      451.52      434.63     53.53 o 
 -10   5   4      186.83      208.42     20.03 o 
  -9   5   4      111.41      121.04     16.62 o 
  -8   5   4       48.01       69.01     15.60 o 
  -7   5   4     7951.61     8092.02    185.16 o 
  -6   5   4     1488.71     1612.92     45.54 o 
  -5   5   4      156.52      133.76     16.25 o 
  -4   5   4     6597.67     6690.56    101.34 o 
  -3   5   4        6.37      -13.51     13.93 o 
  -2   5   4      919.22      892.65     24.00 o 
  -1   5   4      678.21      565.72     17.71 o 
   0   5   4     2621.78     2433.38     47.89 o 
   1   5   4     2355.76     2068.48     46.11 o 
   2   5   4       23.62       34.96     13.19 o 
   3   5   4      474.38      345.48     28.47 o 
   4   5   4      729.13      655.93     28.41 o 
   5   5   4      259.16      267.66     30.92 o 
   6   5   4     1558.55     1676.26     58.69 o 
   7   5   4      131.45       73.81     22.77 o 
   8   5   4      157.83      185.82     28.38 o 
   9   5   4        8.23       32.42     27.25 o 
  10   5   4     3424.91     3519.79    119.62 o 
  11   5   4      533.82      636.49     86.02 o 
 -10   6   4      485.21      462.10     21.80 o 
  -9   6   4      188.73      210.28     15.91 o 
  -8   6   4     1671.83     1752.71     63.08 o 
  -7   6   4       27.89       80.80     33.22 o 
  -6   6   4     1822.91     1781.88    104.24 o 
  -5   6   4     4563.86     4485.82    159.28 o 
  -4   6   4       66.05       48.08     13.56 o 
  -3   6   4      171.32      158.61     13.06 o 
  -2   6   4    13570.71    14163.25    242.61 o 
  -1   6   4     5867.92     5662.98    101.91 o 
   0   6   4        0.13       80.87     14.48 o 
   1   6   4     5396.58     4708.72    110.03 o 
   2   6   4     3519.52     3635.48     65.26 o 
   3   6   4      659.81      728.37     28.58 o 
   4   6   4      111.40       49.87     22.29 o 
   5   6   4     2429.86     2083.00     85.62 o 
   6   6   4      140.54      178.16     32.12 o 
   7   6   4      598.15      542.97     38.54 o 
   8   6   4     3651.44     3861.74    110.13 o 
   9   6   4        4.76       48.08     42.90 o 
  10   6   4      130.90      130.69     34.67 o 
  11   6   4      140.72      148.54     44.84 o 
  -9   7   4        7.64       48.53     42.84 o 
  -8   7   4      517.45      511.17     19.16 o 
  -7   7   4      369.54      370.86     19.77 o 
  -6   7   4      204.36      211.71     20.73 o 
  -5   7   4      536.32      496.33     30.95 o 
  -4   7   4     2009.79     2023.68     78.84 o 
  -3   7   4     1354.76     1311.89     47.61 o 
  -2   7   4        6.35       -1.18     11.43 o 
  -1   7   4      491.70      485.25     24.93 o 
   0   7   4     8306.72     8758.69    119.18 o 
   1   7   4     7138.05     6938.15    102.40 o 
   2   7   4      791.65      805.23     24.27 o 
   3   7   4     3480.60     3440.33     69.70 o 
   4   7   4     9019.37     9131.93    165.28 o 
   5   7   4      570.79      553.23     27.22 o 
   6   7   4      102.52      125.39     20.22 o 
   7   7   4     1759.33     1842.53     56.92 o 
   8   7   4       83.03       58.86     23.61 o 
   9   7   4       12.91        1.04     20.37 o 
  10   7   4      467.79      379.24     34.80 o 
  11   7   4      100.96      163.41     50.27 o 
  -9   8   4      766.74      927.71     77.44 o 
  -8   8   4     1502.20     1529.57     95.77 o 
  -7   8   4       25.77       21.78     14.50 o 
  -6   8   4     1476.70     1449.49     51.03 o 
  -5   8   4       55.75       46.82     17.81 o 
  -4   8   4        1.83        1.08     14.00 o 
  -3   8   4      409.23      423.56     15.98 o 
  -2   8   4      974.33      949.17     26.73 o 
  -1   8   4     1536.54     1359.41     29.57 o 
   0   8   4     1834.46     1788.87     38.85 o 
   1   8   4      548.50      495.13     19.99 o 
   2   8   4     5090.12     4952.05     85.80 o 
   3   8   4     2196.14     2057.28     46.30 o 
   4   8   4      688.25      675.66     30.63 o 
   5   8   4     1631.42     1581.92     46.53 o 
   6   8   4     1079.48      943.58     40.27 o 
   7   8   4       84.43       51.85     26.07 o 
   8   8   4      328.53      350.72     31.55 o 
   9   8   4     1475.31     1451.87     63.89 o 
  10   8   4      196.24      174.69     47.60 o 
  11   8   4      279.70      169.96     77.82 o 
  -8   9   4       40.38        6.72     54.77 o 
  -7   9   4      721.40      761.20     39.41 o 
  -6   9   4      216.63      190.87     16.23 o 
  -5   9   4      279.59      301.91     20.65 o 
  -4   9   4     1326.55     1414.18     40.10 o 
  -3   9   4     1108.65     1145.24     29.21 o 
  -2   9   4      123.55       90.68     15.54 o 
  -1   9   4       33.42       39.95     13.90 o 
   0   9   4      405.63      346.73     19.13 o 
   1   9   4      441.25      355.76     19.04 o 
   2   9   4     1224.40     1220.64     46.78 o 
   3   9   4       36.30       16.48     15.94 o 
   4   9   4     3895.10     3803.86     93.87 o 
   5   9   4      685.79      690.73     38.17 o 
   6   9   4       25.34       27.08     28.96 o 
   7   9   4       23.80       37.36     22.00 o 
   8   9   4       97.46       96.09     28.25 o 
   9   9   4        4.89        2.56     34.56 o 
  10   9   4       30.00      -48.22     48.22 o 
  -8  10   4      974.93     1049.89     95.53 o 
  -7  10   4      146.07      130.21     39.06 o 
  -6  10   4        6.17        8.31     15.11 o 
  -5  10   4      241.76      189.59     22.20 o 
  -4  10   4       33.41       38.57      9.18 o 
  -3  10   4      134.92      104.60     14.18 o 
  -2  10   4      104.96       99.25     16.00 o 
  -1  10   4     5530.31     5726.33     97.70 o 
   0  10   4     3321.77     3427.27     72.02 o 
   1  10   4      163.22      210.59     52.36 o 
   2  10   4     3025.48     3094.51     89.45 o 
   3  10   4     3498.22     3472.36     85.03 o 
   4  10   4      142.03      133.00     21.17 o 
   5  10   4      200.42      219.42     29.74 o 
   6  10   4      465.03      410.71     33.39 o 
   7  10   4       11.22       32.09     28.57 o 
   8  10   4      107.43      102.60     33.10 o 
   9  10   4      175.73      256.77     37.12 o 
  10  10   4     1417.57     1645.65    126.55 o 
  -7  11   4       49.44       30.38     25.90 o 
  -6  11   4       67.35      102.28     22.77 o 
  -5  11   4     1205.39     1146.73     66.01 o 
  -4  11   4     1623.37     1578.23     38.56 o 
  -3  11   4      146.40      157.34     17.53 o 
  -2  11   4      501.74      567.49     29.68 o 
  -1  11   4       21.58       45.56     20.62 o 
   0  11   4      261.83      263.49     22.72 o 
   1  11   4      751.28      713.77     28.76 o 
   2  11   4      224.37      232.22     23.73 o 
   3  11   4      137.65      102.77     22.16 o 
   4  11   4     1474.51     1543.13     49.47 o 
   5  11   4     1570.14     1482.60     56.44 o 
   6  11   4      593.20      485.19     38.71 o 
   7  11   4      879.11      814.87     51.44 o 
   8  11   4      464.81      409.26     40.88 o 
   9  11   4        8.69       70.14     79.25 o 
  -7  12   4       84.53       77.04     21.45 o 
  -6  12   4        5.41        2.28     18.80 o 
  -5  12   4       88.20      118.39     32.53 o 
  -4  12   4      418.96      419.36     17.20 o 
  -3  12   4      558.90      626.04     26.23 o 
  -2  12   4       19.70        5.48     19.47 o 
  -1  12   4      793.07      773.70     33.82 o 
   0  12   4     1165.31     1237.13     41.84 o 
   1  12   4       50.59       40.93     19.53 o 
   2  12   4       28.27       15.70     21.81 o 
   3  12   4      123.95      137.53     29.59 o 
   4  12   4       71.67       39.05     24.73 o 
   5  12   4      189.07      182.32     26.65 o 
   6  12   4      325.18      294.44     41.06 o 
   7  12   4      844.11      895.25    108.00 o 
   8  12   4       27.91       17.11     77.38 o 
   9  12   4        6.11       27.05    108.02 o 
  -6  13   4      102.14      112.81     33.47 o 
  -5  13   4      614.04      790.25    114.34 o 
  -4  13   4       85.38       63.37      9.80 o 
  -3  13   4      287.08      301.09     21.59 o 
  -2  13   4     1081.84     1125.95     44.64 o 
  -1  13   4      172.32      166.95     20.67 o 
   0  13   4      620.25      603.85     37.10 o 
   1  13   4     1134.03     1088.73     43.54 o 
   2  13   4     2667.28     2691.47     78.65 o 
   3  13   4      614.31      547.88     40.95 o 
   4  13   4       80.70       77.42     27.41 o 
   5  13   4        5.55        3.19     23.73 o 
   6  13   4        3.60       58.85     34.37 o 
   7  13   4        0.36       27.27     45.41 o 
   8  13   4      323.92      441.62     77.06 o 
  -5  14   4       12.82       45.53     67.29 o 
  -4  14   4      400.71      419.20     47.32 o 
  -3  14   4     1863.67     1980.10    108.75 o 
  -2  14   4       74.87       87.00     27.09 o 
  -1  14   4       82.80       65.14     34.00 o 
   0  14   4     1124.59     1046.75     53.55 o 
   1  14   4      473.09      456.11     35.96 o 
   2  14   4       41.58       11.31     33.19 o 
   3  14   4      924.19      844.59     45.57 o 
   4  14   4      880.95      894.80     50.68 o 
   5  14   4       42.77       13.82     34.61 o 
   6  14   4       34.10       11.50     52.28 o 
   7  14   4       66.23       80.11     53.09 o 
  -3  15   4       20.54       18.11     49.78 o 
  -2  15   4       78.69       90.04     74.70 o 
  -1  15   4      764.23      747.70     70.28 o 
   0  15   4        0.94      -62.57     62.57 o 
   1  15   4      205.69      158.67     48.65 o 
   2  15   4     1350.37     1381.04     77.76 o 
   3  15   4        8.89        6.06     34.04 o 
   4  15   4       17.97      -41.58     41.58 o 
   5  15   4     1815.24     1869.08    104.15 o 
   6  15   4      128.40      156.37     58.29 o 
  -1  16   4        5.12      -28.82     45.25 o 
   0  16   4      391.62      216.06     57.80 o 
   1  16   4     1023.64     1197.62    115.56 o 
   2  16   4       10.74      -16.87     47.50 o 
   3  16   4       14.01       -4.32     44.09 o 
   4  16   4        4.79      -34.56    158.38 o 
  -4 -15   5       76.87      104.67     38.33 o 
  -3 -15   5     1156.29     1270.80     82.30 o 
  -2 -15   5        0.50      -23.40     36.17 o 
  -1 -15   5       27.10        5.12     42.63 o 
   0 -15   5      254.36      222.38     44.10 o 
   1 -15   5       62.37       41.40     68.71 o 
   2 -15   5       33.81       49.73     54.29 o 
   3 -15   5       14.58       81.22     45.12 o 
  -5 -14   5      303.56      411.86     82.26 o 
  -4 -14   5      464.30      450.45     44.36 o 
  -3 -14   5        1.29       51.44     33.26 o 
  -2 -14   5       55.26       95.41     40.55 o 
  -1 -14   5      450.10      390.51     42.83 o 
   0 -14   5      348.80      322.85     37.99 o 
   1 -14   5      357.84      430.47     36.74 o 
   2 -14   5      484.77      264.71    196.56 o 
   3 -14   5      133.26      147.45     48.95 o 
   4 -14   5      102.48       69.84     48.66 o 
   5 -14   5       21.51       62.41     47.64 o 
  -7 -13   5       34.06       73.21     62.83 o 
  -6 -13   5      179.89      198.58     63.61 o 
  -5 -13   5       51.15       80.17     74.44 o 
  -4 -13   5       35.68       44.09     33.14 o 
  -3 -13   5        0.72      -32.14     32.14 o 
  -2 -13   5      176.61      147.79     32.22 o 
  -1 -13   5      123.91      156.63     32.34 o 
   0 -13   5       90.82       54.52     25.74 o 
   1 -13   5     1296.75     1208.62     50.26 o 
   2 -13   5      978.09      707.05    146.91 o 
   3 -13   5      709.14      752.44     40.74 o 
   4 -13   5       57.90       37.90     16.91 o 
   5 -13   5      500.98      491.20    118.95 o 
   6 -13   5      113.73       85.60     70.01 o 
  -7 -12   5       32.53       89.33     67.80 o 
  -6 -12   5      200.68      202.45     55.84 o 
  -5 -12   5        0.70        4.16     51.09 o 
  -4 -12   5       57.28        3.99     32.22 o 
  -3 -12   5        1.53      -31.45     31.45 o 
  -2 -12   5     1678.90     1528.27     56.72 o 
  -1 -12   5        2.80       -3.77     22.73 o 
   0 -12   5       77.47       34.16     22.39 o 
   1 -12   5       16.60        7.63     22.98 o 
   2 -12   5      164.55      167.12     20.49 o 
   3 -12   5      336.60      267.24     22.46 o 
   4 -12   5        2.69      -13.79     13.79 o 
   5 -12   5      748.16      672.72     46.03 o 
   6 -12   5       28.35      -10.15     31.47 o 
   7 -12   5      176.32      126.32     27.87 o 
  -8 -11   5       28.25       11.51     52.91 o 
  -7 -11   5      206.46      377.84    134.56 o 
  -6 -11   5      305.43      270.70     72.20 o 
  -5 -11   5      630.00      604.16     45.91 o 
  -4 -11   5      193.47      243.86     27.60 o 
  -3 -11   5      496.99      425.33     35.90 o 
  -2 -11   5      109.80       98.28     24.52 o 
  -1 -11   5        5.12       24.78     26.26 o 
   0 -11   5      360.66      305.57     29.86 o 
   1 -11   5      396.12      420.10     25.46 o 
   2 -11   5        2.73       11.61     16.23 o 
   3 -11   5        2.35       10.81     18.28 o 
   4 -11   5       87.85       70.65     22.92 o 
   5 -11   5      266.03      233.60     28.63 o 
   6 -11   5      336.23      306.37     27.29 o 
   7 -11   5        1.53        9.47     15.85 o 
   8 -11   5      248.52      197.81    108.80 o 
  -9 -10   5      130.05      191.82     60.82 o 
  -8 -10   5       47.71      107.40     52.00 o 
  -7 -10   5      956.37      965.12     83.74 o 
  -6 -10   5      838.28      880.36     51.65 o 
  -5 -10   5        7.88        4.99     36.75 o 
  -4 -10   5      553.05      532.19     32.19 o 
  -3 -10   5     5054.07     5163.35    118.01 o 
  -2 -10   5      864.73      898.07     35.92 o 
  -1 -10   5     1448.54     1499.97     45.82 o 
   0 -10   5      500.61      553.60     25.95 o 
   1 -10   5        0.95       -1.43     20.33 o 
   2 -10   5      272.02      237.44     21.78 o 
   3 -10   5     1820.73     1900.98     48.28 o 
   4 -10   5        4.01        6.08     11.41 o 
   5 -10   5        2.13       -5.33     19.27 o 
   6 -10   5      253.84      278.70     22.75 o 
   7 -10   5     1084.36     1099.54     38.54 o 
   8 -10   5        4.65      -58.93     58.93 o 
  -9  -9   5      250.25      285.62     52.26 o 
  -8  -9   5      786.72      741.70     68.93 o 
  -7  -9   5       85.80       49.49     37.08 o 
  -6  -9   5      979.47      940.76     52.88 o 
  -5  -9   5      397.62      331.28     33.72 o 
  -4  -9   5      454.03      519.38     30.91 o 
  -3  -9   5      355.64      332.24     24.32 o 
  -2  -9   5     1443.12     1438.56     57.21 o 
  -1  -9   5     2659.69     2773.60     66.09 o 
   0  -9   5      845.99      780.03     31.00 o 
   1  -9   5      211.26      223.33     19.11 o 
   2  -9   5     1573.09     1581.68     45.41 o 
   3  -9   5        4.13       29.89     12.60 o 
   4  -9   5     1080.41     1080.22     31.21 o 
   5  -9   5      176.96      154.93     20.47 o 
   6  -9   5      155.77      151.44     16.86 o 
   7  -9   5      164.75      126.64     23.85 o 
   8  -9   5      335.22      276.59     92.40 o 
   9  -9   5      100.73       88.08     58.14 o 
 -10  -8   5      236.23      243.56     63.51 o 
  -9  -8   5      223.68      238.64     52.36 o 
  -8  -8   5      440.67      442.24     51.13 o 
  -7  -8   5      128.70      123.72     36.49 o 
  -6  -8   5        5.90       17.64     27.84 o 
  -5  -8   5       11.34      -25.43     25.43 o 
  -4  -8   5        0.64       11.64     19.50 o 
  -3  -8   5     2369.29     2550.76     61.81 o 
  -2  -8   5      429.94      507.96     31.79 o 
  -1  -8   5       59.80       16.03     19.12 o 
   0  -8   5       31.26        3.94     15.25 o 
   1  -8   5     1463.38     1449.55     55.25 o 
   2  -8   5      455.85      449.57     24.16 o 
   3  -8   5      224.01      226.27     16.70 o 
   4  -8   5      743.91      758.09     22.53 o 
   5  -8   5      152.45      139.39     18.55 o 
   6  -8   5      719.07      769.18     32.50 o 
   7  -8   5     1163.92     1138.39     35.34 o 
   8  -8   5       27.59       59.71     58.54 o 
   9  -8   5       81.44      108.31     56.71 o 
 -10  -7   5      684.10      656.51    120.90 o 
  -9  -7   5        5.49       15.78     38.41 o 
  -8  -7   5       59.48       51.63     35.05 o 
  -7  -7   5      265.98      314.74     35.55 o 
  -6  -7   5        6.96        9.53     31.14 o 
  -5  -7   5      173.75      174.69     28.88 o 
  -4  -7   5      974.70      927.44     31.22 o 
  -3  -7   5     1902.52     1897.56     46.96 o 
  -2  -7   5      163.91      141.53     22.59 o 
  -1  -7   5     1684.64     2026.48     48.76 o 
   0  -7   5      278.28      257.76     18.60 o 
   1  -7   5       84.08       86.42     16.32 o 
   2  -7   5      113.46      125.06     17.24 o 
   3  -7   5      911.35      988.70     42.44 o 
   4  -7   5        3.46       -4.02      8.34 o 
   5  -7   5      155.42      173.81     16.74 o 
   6  -7   5        4.08        8.69     13.41 o 
   7  -7   5       15.24       17.23     14.20 o 
   8  -7   5       85.78       34.87     41.13 o 
   9  -7   5       70.35      -42.09     48.93 o 
  10  -7   5      298.19      358.04     78.86 o 
 -10  -6   5      171.99      130.80     51.66 o 
  -9  -6   5      629.42      552.85     46.75 o 
  -8  -6   5     1428.66     1493.25     66.31 o 
  -7  -6   5      370.32      302.01     34.85 o 
  -6  -6   5     1958.35     2041.41     76.50 o 
  -5  -6   5        0.24      -13.49     21.09 o 
  -4  -6   5     1432.75     1349.05     41.69 o 
  -3  -6   5      298.73      305.75     21.90 o 
  -2  -6   5     4805.85     4963.65     95.24 o 
  -1  -6   5        2.62        2.63     18.32 o 
   0  -6   5      371.31      351.64     22.12 o 
   1  -6   5     2839.76     3448.20     85.32 o 
   2  -6   5      208.22      183.15     17.40 o 
   3  -6   5      599.10      454.68     19.91 o 
   4  -6   5        4.16       -4.37     14.56 o 
   5  -6   5      122.09      109.89     16.18 o 
   6  -6   5      542.58      540.35     28.77 o 
   7  -6   5      118.88      113.89     12.81 o 
   8  -6   5      699.48      769.48     23.52 o 
   9  -6   5      320.72      305.86     56.50 o 
  10  -6   5       21.66       79.24     46.11 o 
 -10  -5   5      516.10      429.20     61.56 o 
  -9  -5   5      850.03      835.39     51.88 o 
  -8  -5   5      498.14      558.02     45.07 o 
  -7  -5   5        2.41      -38.90     45.12 o 
  -6  -5   5      859.12      836.67     38.72 o 
  -5  -5   5       86.37       77.76     21.28 o 
  -4  -5   5     2956.71     3123.22     62.79 o 
  -3  -5   5       37.37       31.24     14.55 o 
  -2  -5   5      144.13      323.56     19.86 o 
  -1  -5   5      356.05      452.82     29.45 o 
   0  -5   5     1743.48     2017.60     47.59 o 
   1  -5   5     6490.80     6347.89    119.25 o 
   2  -5   5     3925.78     4292.80     84.04 o 
   3  -5   5     2630.04     2765.70     85.65 o 
   4  -5   5       54.40       80.86      9.48 o 
   5  -5   5      513.44      399.31     20.67 o 
   6  -5   5     1184.26     1173.02     49.31 o 
   7  -5   5     2629.29     2581.78     85.66 o 
   8  -5   5       21.69        6.53     17.05 o 
   9  -5   5      142.86      137.59     30.81 o 
  10  -5   5        7.59       23.12     33.42 o 
  11  -5   5       31.89      -16.79     80.17 o 
 -11  -4   5       83.63       80.17     62.99 o 
 -10  -4   5       49.52       95.72     51.32 o 
  -9  -4   5     1067.85     1070.68     53.97 o 
  -8  -4   5       97.82       46.16     23.51 o 
  -7  -4   5      276.40      291.78     29.51 o 
  -6  -4   5      150.98      159.34     26.83 o 
  -5  -4   5     1036.66     1274.76     46.01 o 
  -4  -4   5      801.50      788.67     33.26 o 
  -3  -4   5      690.36     1042.65     30.03 o 
  -2  -4   5     4713.10     5626.27    109.26 o 
  -1  -4   5     6377.77     6396.29    123.55 o 
   0  -4   5      423.66      360.42     18.65 o 
   1  -4   5      757.14      781.71     32.97 o 
   2  -4   5     2151.24     1995.04     57.18 o 
   3  -4   5       72.96       61.70     11.80 o 
   4  -4   5       39.96       38.60      9.97 o 
   5  -4   5     1234.04     1207.94     39.08 o 
   6  -4   5      160.67      151.58     16.65 o 
   7  -4   5      105.41      124.03     15.64 o 
   8  -4   5      154.60      170.72     18.28 o 
   9  -4   5      347.22      349.15     23.12 o 
  10  -4   5       18.48       -5.23     27.35 o 
  11  -4   5       21.14       22.81     18.15 o 
 -11  -3   5      171.33      182.98     91.62 o 
 -10  -3   5      493.50      574.85     50.61 o 
  -9  -3   5      148.30      192.78     33.08 o 
  -8  -3   5     1237.67     1238.46     59.50 o 
  -7  -3   5      343.61      319.68     26.67 o 
  -6  -3   5       36.54       70.46     23.01 o 
  -5  -3   5     1787.99     1908.31     52.61 o 
  -4  -3   5     4674.37     5208.12    107.45 o 
  -3  -3   5     3863.57     4188.56     79.06 o 
  -2  -3   5     3449.09     3587.49     76.54 o 
  -1  -3   5      488.42      488.34     22.12 o 
   0  -3   5       60.38       51.61     15.77 o 
   1  -3   5        0.55      -13.79     13.79 o 
   2  -3   5      550.84      595.26     20.07 o 
   3  -3   5        2.96       34.08     11.81 o 
   4  -3   5     1840.26     1905.15     44.31 o 
   5  -3   5        2.53       -5.65      6.96 o 
   6  -3   5      124.94      152.59     18.17 o 
   7  -3   5     2428.92     2418.01    101.16 o 
   8  -3   5      606.53      621.53     29.27 o 
   9  -3   5      375.25      350.05     25.40 o 
  10  -3   5       60.58       70.02     19.02 o 
  11  -3   5      483.33      488.23     39.22 o 
 -11  -2   5       86.25       94.22     51.54 o 
 -10  -2   5      442.73      218.66    300.62 o 
  -9  -2   5      598.53      709.01     46.70 o 
  -8  -2   5      112.83      143.90     54.70 o 
  -7  -2   5      946.50      949.88     38.05 o 
  -6  -2   5      583.05      531.91     27.88 o 
  -5  -2   5    12116.44    13263.21    248.70 o 
  -4  -2   5        1.24       14.25     19.89 o 
  -3  -2   5        9.87       19.76     17.50 o 
  -2  -2   5     7885.56     7578.40    207.04 o 
  -1  -2   5        2.06      -13.73     13.73 o 
   0  -2   5     1444.57     1472.88     36.66 o 
   1  -2   5     3598.15     3597.86     76.55 o 
   2  -2   5      282.47      185.63     13.75 o 
   3  -2   5      489.37      418.88     18.20 o 
   4  -2   5       17.19       34.53     13.43 o 
   5  -2   5      132.29      139.49     10.56 o 
   6  -2   5     1585.05     1603.13     60.13 o 
   7  -2   5        2.89       12.00      7.95 o 
   8  -2   5       22.07      -14.27     39.01 o 
   9  -2   5     1332.83     1363.78     50.84 o 
  10  -2   5     1089.16     1051.39     73.16 o 
  11  -2   5        3.47        0.00     50.62 o 
 -11  -1   5        5.24       71.32     48.67 o 
 -10  -1   5       33.34       29.74     30.17 o 
  -9  -1   5      319.25      156.10    125.78 o 
  -8  -1   5       37.12       16.29     27.05 o 
  -7  -1   5        7.35       10.04     17.07 o 
  -6  -1   5     6855.49     6920.57    140.34 o 
  -5  -1   5        1.74       -8.89     15.48 o 
  -4  -1   5      783.08      578.03     25.87 o 
  -3  -1   5     4764.30     4740.53     84.95 o 
  -2  -1   5     2164.58     2475.57     55.63 o 
  -1  -1   5     7725.91     7366.88    151.96 o 
   0  -1   5     2060.51     1610.93     40.20 o 
   1  -1   5    10542.68    11014.01    200.70 o 
   2  -1   5     5533.10     4698.12     83.46 o 
   3  -1   5       25.22        9.88     10.41 o 
   4  -1   5     2463.72     2607.48     87.42 o 
   5  -1   5      571.71      655.11     22.59 o 
   6  -1   5      391.78      421.32     17.50 o 
   7  -1   5      339.67      352.81     16.50 o 
   8  -1   5      383.63      348.85     19.04 o 
   9  -1   5     1069.54     1049.21     42.56 o 
  10  -1   5      401.24      387.52     20.29 o 
  11  -1   5      154.20      243.35     48.91 o 
 -11   0   5      598.49      482.30     79.91 o 
 -10   0   5       73.46       69.47     30.03 o 
  -9   0   5        1.43       67.84     29.30 o 
  -8   0   5      313.78      356.47     42.16 o 
  -7   0   5        5.17        6.96     19.51 o 
  -6   0   5      582.70      624.34     32.69 o 
  -5   0   5        0.59       -6.58     15.08 o 
  -4   0   5     1863.36     2032.88     41.99 o 
  -3   0   5      122.07      192.76     13.34 o 
  -2   0   5     2716.49     3251.46     69.37 o 
  -1   0   5     8637.70     8450.60    222.89 o 
   0   0   5     2640.88     3042.84     72.65 o 
   1   0   5    22496.25    24250.95    417.45 o 
   2   0   5     1411.83      847.50     22.94 o 
   3   0   5       12.46       -5.67      8.72 o 
   4   0   5       26.11       58.43     18.68 o 
   5   0   5        1.80        4.64     12.91 o 
   6   0   5     2691.18     2590.92    136.18 o 
   7   0   5      535.24      608.16     33.46 o 
   8   0   5      146.93      154.31     24.67 o 
   9   0   5      687.05      666.25     42.47 o 
  10   0   5       76.53       63.03     28.71 o 
  11   0   5      275.88      283.81     35.55 o 
 -11   1   5     1375.65     1289.68    105.67 o 
 -10   1   5        6.05        7.45     22.74 o 
  -9   1   5       10.86        0.91     16.54 o 
  -8   1   5        3.21        7.22     13.58 o 
  -7   1   5       43.73       44.12     12.42 o 
  -6   1   5     2437.26     2550.81     59.53 o 
  -5   1   5      123.45       78.56     12.42 o 
  -4   1   5       24.95       18.08     11.93 o 
  -3   1   5       47.63      161.96     13.34 o 
  -2   1   5        6.98       -8.68     10.95 o 
  -1   1   5     1382.00     1265.13     32.21 o 
   0   1   5     4972.14     4839.38     93.22 o 
   1   1   5    26824.50    28754.30    501.90 o 
   2   1   5     1334.81     1548.81     35.62 o 
   3   1   5     6385.74     6074.84    142.51 o 
   4   1   5       19.59       88.59     14.88 o 
   5   1   5      896.15     1034.35     34.44 o 
   6   1   5       12.10       -7.05     12.63 o 
   7   1   5       18.75       -4.52     19.34 o 
   8   1   5      555.57      513.77     37.72 o 
   9   1   5       70.92       71.00     16.30 o 
  10   1   5      331.53      379.23     25.48 o 
  11   1   5      473.22      403.05     52.03 o 
  12   1   5      359.70      410.70     70.01 o 
 -11   2   5      386.05      376.62     68.45 o 
 -10   2   5      122.55       41.91     28.01 o 
  -9   2   5        1.84       -4.69     12.38 o 
  -8   2   5        2.84      -13.60     18.81 o 
  -7   2   5     2158.04     2285.19     49.74 o 
  -6   2   5     1027.63     1039.67     26.66 o 
  -5   2   5      142.33      250.81     33.16 o 
  -4   2   5      502.04      371.95     16.31 o 
  -3   2   5     1573.04     1338.04     29.72 o 
  -2   2   5      237.44      297.46     16.88 o 
  -1   2   5     6826.23     7469.41    139.39 o 
   0   2   5    22937.55    23935.10    408.10 o 
   1   2   5     4513.60     4724.10     96.35 o 
   2   2   5     7396.04     7596.87    144.23 o 
   3   2   5    10043.64    10631.10    228.70 o 
   4   2   5      238.12      379.09     24.14 o 
   5   2   5      962.31     1108.16     42.95 o 
   6   2   5       13.00      -15.21     15.21 o 
   7   2   5     2125.20     2231.45     59.54 o 
   8   2   5      154.91      193.10     31.78 o 
   9   2   5      173.66      200.25     33.11 o 
  10   2   5        7.21      -21.04     21.04 o 
  11   2   5       15.54       -9.76     37.85 o 
  12   2   5      480.07      457.17     62.22 o 
 -10   3   5       37.44        4.23     28.05 o 
  -9   3   5      120.66      101.52     20.40 o 
  -8   3   5      244.75      238.45     27.74 o 
  -7   3   5     1871.89     1802.16     40.42 o 
  -6   3   5      274.61      325.77     14.80 o 
  -5   3   5     1950.46     1900.89     54.46 o 
  -4   3   5        1.56       22.09     27.66 o 
  -3   3   5       15.60       69.51     12.82 o 
  -2   3   5      462.92      449.63     16.27 o 
  -1   3   5     2255.58     2291.92     45.28 o 
   0   3   5     5016.38     4568.93     88.83 o 
   1   3   5     2091.70     2636.71     59.67 o 
   2   3   5      918.73      867.81     29.77 o 
   3   3   5       30.15       89.74     14.54 o 
   4   3   5     3983.84     4729.10    121.08 o 
   5   3   5     8779.43     9552.76    177.98 o 
   6   3   5       57.32       60.17     16.13 o 
   7   3   5        5.26       -0.92     24.98 o 
   8   3   5        4.37       -3.25     19.51 o 
   9   3   5      351.47      340.04     29.23 o 
  10   3   5       61.71       49.74     27.06 o 
  11   3   5       70.08       37.48     49.19 o 
 -10   4   5       36.77       42.15     26.40 o 
  -9   4   5       55.14       29.80     20.83 o 
  -8   4   5      347.76      335.41     23.15 o 
  -7   4   5     1031.75      997.89     61.84 o 
  -6   4   5     2117.42     2082.88     83.83 o 
  -5   4   5       57.81       41.01      8.64 o 
  -4   4   5       16.21       -8.16     15.63 o 
  -3   4   5       11.75       16.02     12.78 o 
  -2   4   5      979.22     1208.87     37.65 o 
  -1   4   5     4261.79     4777.18     78.89 o 
   0   4   5      108.95       93.60     14.32 o 
   1   4   5      944.67      940.16     31.14 o 
   2   4   5       55.77       75.26     19.84 o 
   3   4   5       97.97      141.41     22.70 o 
   4   4   5    12141.24    12727.54    231.72 o 
   5   4   5     2792.99     2745.85     67.82 o 
   6   4   5      316.17      374.44     27.38 o 
   7   4   5     6242.48     6596.00    141.24 o 
   8   4   5      348.70      305.22     30.20 o 
   9   4   5      600.23      504.68     37.19 o 
  10   4   5      746.13      670.38     48.33 o 
  11   4   5      371.35      374.72     78.21 o 
 -10   5   5      107.04      108.89     30.43 o 
  -9   5   5      203.05      163.04     20.15 o 
  -8   5   5      601.00      558.22     30.38 o 
  -7   5   5     1168.22     1058.38     38.48 o 
  -6   5   5     1508.04     1547.62     58.59 o 
  -5   5   5       18.70       -9.09     13.01 o 
  -4   5   5      314.20      348.47     20.42 o 
  -3   5   5      137.88       90.54     10.57 o 
  -2   5   5        2.51       22.33     16.01 o 
  -1   5   5     2012.66     2324.74     64.87 o 
   0   5   5     2529.84     2583.69     67.61 o 
   1   5   5     1297.58     1048.15     25.17 o 
   2   5   5        3.60       23.10     11.55 o 
   3   5   5     1989.01     2058.64     45.96 o 
   4   5   5      114.60      114.31     20.47 o 
   5   5   5        2.04        1.33     21.99 o 
   6   5   5     1200.77     1299.04     45.37 o 
   7   5   5     1088.58     1064.00     47.30 o 
   8   5   5      788.77      851.46     39.26 o 
   9   5   5      628.36      587.85     43.48 o 
  10   5   5      514.94      473.54     76.58 o 
  11   5   5      800.14      826.42     74.82 o 
 -10   6   5      306.58      276.46     70.32 o 
  -9   6   5       51.08       41.97     21.52 o 
  -8   6   5     1536.08     1581.29     52.70 o 
  -7   6   5        1.39       -5.55     13.24 o 
  -6   6   5      390.72      419.43     22.98 o 
  -5   6   5     1998.28     1963.57     49.55 o 
  -4   6   5        0.62        5.78      9.60 o 
  -3   6   5       57.83       73.68     11.51 o 
  -2   6   5       60.98       68.36     13.32 o 
  -1   6   5     3327.74     3322.90     73.31 o 
   0   6   5      484.42      604.95     34.26 o 
   1   6   5      440.49      353.32     16.76 o 
   2   6   5     1223.53     1183.24     35.62 o 
   3   6   5     1581.42     1825.73     53.91 o 
   4   6   5        3.45      -25.73     25.73 o 
   5   6   5      382.66      395.59     32.14 o 
   6   6   5      775.43      709.75     37.57 o 
   7   6   5       32.72       -6.65     22.70 o 
   8   6   5      598.51      588.56     36.11 o 
   9   6   5     1913.25     2029.38     85.36 o 
  10   6   5     1648.84     1622.89     77.19 o 
  11   6   5     1583.16     1485.08     83.17 o 
  -9   7   5      584.89      602.78     31.26 o 
  -8   7   5      563.54      572.25     24.93 o 
  -7   7   5      111.69      109.06     23.33 o 
  -6   7   5      470.46      474.03     24.58 o 
  -5   7   5       54.00       66.91     14.75 o 
  -4   7   5     2517.74     2549.07     45.42 o 
  -3   7   5      213.72      185.09     12.96 o 
  -2   7   5      386.51      389.17     18.11 o 
  -1   7   5      491.31      522.01     18.97 o 
   0   7   5        4.22       25.81     15.05 o 
   1   7   5      599.24      620.25     26.73 o 
   2   7   5     1620.09     1633.91     41.63 o 
   3   7   5      266.99      313.44     22.08 o 
   4   7   5      117.66      167.64     21.45 o 
   5   7   5      717.16      800.38     38.27 o 
   6   7   5        8.68       31.21     20.05 o 
   7   7   5       12.19       41.59     31.72 o 
   8   7   5      343.74      354.96     33.37 o 
   9   7   5      128.12      104.48     37.64 o 
  10   7   5      275.97      222.80     54.72 o 
  11   7   5      675.33      702.30    104.50 o 
  -9   8   5      237.86      178.49     70.86 o 
  -8   8   5        1.25      -13.53     20.02 o 
  -7   8   5      296.86      302.82     21.39 o 
  -6   8   5       21.06        6.22     20.40 o 
  -5   8   5        5.43       -4.62     39.52 o 
  -4   8   5      879.42      828.70     21.73 o 
  -3   8   5       34.96       30.85     11.39 o 
  -2   8   5      957.05     1065.13     38.57 o 
  -1   8   5     1404.93     1452.95     42.97 o 
   0   8   5       84.78       55.00     14.62 o 
   1   8   5     1878.20     1848.52     46.10 o 
   2   8   5        0.33       -5.65     14.30 o 
   3   8   5     1088.05      965.43     28.38 o 
   4   8   5      276.04      287.47     20.77 o 
   5   8   5      608.13      612.64     30.22 o 
   6   8   5     1104.75     1026.94     42.73 o 
   7   8   5       72.91       56.84     22.62 o 
   8   8   5        7.56       -8.24     32.01 o 
   9   8   5        5.39        5.42     24.21 o 
  10   8   5       71.91       31.46     29.27 o 
  11   8   5       17.35      -80.69     98.12 o 
  -8   9   5      107.40       90.91     29.98 o 
  -7   9   5      499.87      510.75     47.71 o 
  -6   9   5       86.85       90.48     28.48 o 
  -5   9   5      132.39      104.63     22.80 o 
  -4   9   5      398.58      381.81     14.90 o 
  -3   9   5       88.70      118.07     13.77 o 
  -2   9   5      254.41      236.10     18.70 o 
  -1   9   5       22.69       27.35     14.06 o 
   0   9   5       15.42        5.74     13.80 o 
   1   9   5      166.54       95.85     16.16 o 
   2   9   5      219.19      163.76     19.15 o 
   3   9   5     3721.02     3785.34     92.50 o 
   4   9   5       43.33       39.59     21.76 o 
   5   9   5      165.98      195.13     27.16 o 
   6   9   5       68.81       92.85     24.31 o 
   7   9   5      203.41      254.87     30.17 o 
   8   9   5      183.27       94.03     30.79 o 
   9   9   5      272.03      301.59     36.73 o 
  10   9   5      763.60      608.70     78.86 o 
  -8  10   5      261.73      189.97     56.24 o 
  -7  10   5        8.05       -7.44     17.96 o 
  -6  10   5      865.48      788.71     33.20 o 
  -5  10   5      774.42      824.51     37.76 o 
  -4  10   5      523.63      563.08     19.24 o 
  -3  10   5       38.83       24.59     13.96 o 
  -2  10   5       30.65       32.62     16.26 o 
  -1  10   5     1029.31     1193.41     31.97 o 
   0  10   5        8.43        5.28     18.66 o 
   1  10   5     2714.45     2775.32     60.51 o 
   2  10   5      270.35      279.96     19.77 o 
   3  10   5     2096.36     2242.93     55.69 o 
   4  10   5       13.12       37.41     18.85 o 
   5  10   5      400.12      417.61     26.27 o 
   6  10   5       23.75       -9.60     25.47 o 
   7  10   5        6.78      -27.04     27.04 o 
   8  10   5      202.97      184.78     39.18 o 
   9  10   5     1017.62      920.14     60.34 o 
  10  10   5       29.69       65.25     55.66 o 
  -7  11   5      806.48      828.77     76.94 o 
  -6  11   5      145.82      130.91     20.24 o 
  -5  11   5        1.65       -8.56     20.29 o 
  -4  11   5      739.41      731.59     24.59 o 
  -3  11   5        2.94      -11.60     14.84 o 
  -2  11   5      617.90      604.27     28.37 o 
  -1  11   5       82.53       74.05     19.05 o 
   0  11   5       25.20       12.20     18.42 o 
   1  11   5       77.03       54.66     17.58 o 
   2  11   5      368.44      331.69     23.77 o 
   3  11   5      180.44      175.26     32.10 o 
   4  11   5     1096.76     1086.34     39.03 o 
   5  11   5        4.26       32.60     20.58 o 
   6  11   5       39.05       25.46     32.64 o 
   7  11   5     2203.18     2187.81     87.15 o 
   8  11   5      448.14      427.93     46.29 o 
   9  11   5      712.16      686.83     84.54 o 
  -6  12   5       91.33      138.85     27.57 o 
  -5  12   5        5.91      -15.82     22.78 o 
  -4  12   5      380.82      322.70     17.02 o 
  -3  12   5       14.04       36.23     14.05 o 
  -2  12   5        7.38       -4.83     19.20 o 
  -1  12   5      374.63      370.74     26.31 o 
   0  12   5      379.40      381.27     28.73 o 
   1  12   5       80.38       99.29     26.03 o 
   2  12   5      185.21      171.68     23.61 o 
   3  12   5       17.86       41.43     21.22 o 
   4  12   5       46.48       53.93     24.97 o 
   5  12   5      142.52      158.48     28.08 o 
   6  12   5       51.70       32.96     21.68 o 
   7  12   5       62.82       40.34     36.81 o 
   8  12   5      109.75       97.97     46.33 o 
   9  12   5      626.39      586.09     90.62 o 
  -5  13   5       26.18       51.17     33.84 o 
  -4  13   5      303.74      298.98     17.41 o 
  -3  13   5       64.83       66.63     19.81 o 
  -2  13   5      380.17      318.02     25.85 o 
  -1  13   5      236.45      268.57     36.79 o 
   0  13   5       22.96       24.75     23.67 o 
   1  13   5     1078.31     1130.34     54.35 o 
   2  13   5       23.08      -22.55     22.55 o 
   3  13   5      515.76      474.13     35.73 o 
   4  13   5        2.89      -15.97     23.85 o 
   5  13   5        5.52       -5.66     23.00 o 
   6  13   5       70.14       46.07     31.08 o 
   7  13   5      289.44      269.09     61.95 o 
   8  13   5      568.36      580.52     88.49 o 
  -4  14   5      155.68      148.03     39.84 o 
  -3  14   5      206.86      170.70     53.36 o 
  -2  14   5      590.40      743.56     52.11 o 
  -1  14   5        1.80      -25.40     25.40 o 
   0  14   5        6.71      -29.15     29.15 o 
   1  14   5       34.81       71.99     32.81 o 
   2  14   5      162.34      173.27     30.91 o 
   3  14   5     1892.94     1884.89     97.97 o 
   4  14   5      230.18      219.97     38.03 o 
   5  14   5      414.87      386.24     43.47 o 
   6  14   5      168.49       91.41     53.53 o 
   7  14   5        1.28       12.49     52.12 o 
  -3  15   5       10.15      -10.96     40.20 o 
  -2  15   5      358.28      289.66     64.19 o 
  -1  15   5       12.82      -48.71     75.87 o 
   0  15   5      278.15      323.16     54.75 o 
   1  15   5        1.17       76.34     58.89 o 
   2  15   5      448.70      437.69     57.51 o 
   3  15   5      285.89      329.80     54.79 o 
   4  15   5        0.21      -12.05     38.97 o 
   5  15   5      600.10      566.54     77.85 o 
   6  15   5       67.95       50.64     64.89 o 
  -1  16   5        6.11       -5.73     49.26 o 
   0  16   5      369.42      238.15     68.97 o 
   1  16   5       40.32       89.02     68.97 o 
   2  16   5        0.40      -32.96     45.70 o 
   3  16   5      574.08      619.50     90.11 o 
   4  16   5       27.48       24.01    110.75 o 
  -3 -15   6      353.85      368.84     51.35 o 
  -2 -15   6        0.18      -18.15     39.90 o 
  -1 -15   6      310.03      376.66     54.84 o 
   0 -15   6     1588.04     1779.85     94.61 o 
   1 -15   6      236.96      281.71     76.52 o 
   2 -15   6       20.98        2.80     41.96 o 
   3 -15   6      323.42      335.41    129.75 o 
  -5 -14   6      162.62       99.07    221.37 o 
  -4 -14   6      721.93      672.79     54.32 o 
  -3 -14   6      315.71      301.71     43.58 o 
  -2 -14   6     1977.51     2120.20     85.61 o 
  -1 -14   6      361.25      405.78     39.27 o 
   0 -14   6       62.20       36.85     36.78 o 
   1 -14   6      705.87      769.66     60.11 o 
   2 -14   6      987.68      724.40    226.61 o 
   3 -14   6       38.59       36.83     47.64 o 
   4 -14   6      132.05      153.76     45.17 o 
  -6 -13   6       40.24       33.00     90.71 o 
  -5 -13   6      107.79       97.45     47.37 o 
  -4 -13   6      285.51      333.75     36.93 o 
  -3 -13   6      786.99      938.10     57.40 o 
  -2 -13   6       17.46       23.24     38.57 o 
  -1 -13   6        7.49      -25.77     25.77 o 
   0 -13   6      236.70      200.31     33.05 o 
   1 -13   6       12.11      -13.75     24.24 o 
   2 -13   6       37.99       87.47     64.77 o 
   3 -13   6      521.71      560.56     46.45 o 
   4 -13   6      277.36      297.96     33.48 o 
   5 -13   6       71.74       51.37     46.36 o 
   6 -13   6      266.46      298.19     45.54 o 
  -7 -12   6      151.48       -8.52     61.05 o 
  -6 -12   6       49.75       95.31    103.85 o 
  -5 -12   6      197.19      195.88     37.82 o 
  -4 -12   6      129.00      190.01     35.78 o 
  -3 -12   6       67.84       91.22     27.83 o 
  -2 -12   6     1573.55     1847.79    127.15 o 
  -1 -12   6     1469.54     1457.89     53.18 o 
   0 -12   6       77.62       93.50     25.38 o 
   1 -12   6      568.40      523.46     41.66 o 
   2 -12   6     1175.64     1399.02     47.70 o 
   3 -12   6       26.53       51.40     17.63 o 
   4 -12   6       30.08       24.54     15.96 o 
   5 -12   6     1112.28     1302.37     61.95 o 
   6 -12   6     1151.95     1299.59     92.53 o 
   7 -12   6      187.90      195.47     34.17 o 
  -8 -11   6       87.02      149.15     73.01 o 
  -7 -11   6      333.51      398.47    114.00 o 
  -6 -11   6       37.71        4.83     53.97 o 
  -5 -11   6     1463.20     1551.18     59.28 o 
  -4 -11   6      573.85      609.61     37.50 o 
  -3 -11   6      440.98      412.47     32.60 o 
  -2 -11   6       45.97       -8.81     22.14 o 
  -1 -11   6      149.33      109.10     23.11 o 
   0 -11   6       15.90       31.20     21.23 o 
   1 -11   6     4286.57     4288.81     93.61 o 
   2 -11   6       46.23       61.46     21.94 o 
   3 -11   6        2.93       -1.79     14.02 o 
   4 -11   6     1811.49     1914.61     54.51 o 
   5 -11   6      237.92      214.26     29.34 o 
   6 -11   6       59.07       65.82     33.06 o 
   7 -11   6     1332.22     1486.18     63.74 o 
  -8 -10   6     1397.89     1222.96    112.78 o 
  -7 -10   6       57.32       20.52     42.44 o 
  -6 -10   6      112.67       95.26     64.72 o 
  -5 -10   6      159.00      189.38     24.47 o 
  -4 -10   6     2558.70     2496.42     69.28 o 
  -3 -10   6        1.09       11.41     21.93 o 
  -2 -10   6      983.29      956.99     40.39 o 
  -1 -10   6       51.63       48.80     20.91 o 
   0 -10   6     1047.52     1000.53     35.11 o 
   1 -10   6      666.87      718.87     29.84 o 
   2 -10   6      563.20      613.16     27.18 o 
   3 -10   6      852.71      932.09     56.39 o 
   4 -10   6       28.38       29.17     14.25 o 
   5 -10   6        2.91       -4.90     20.63 o 
   6 -10   6      802.31      755.68     90.76 o 
   7 -10   6      334.64      338.82     23.34 o 
   8 -10   6       59.46      109.06     94.74 o 
  -9  -9   6      264.54      301.84     69.08 o 
  -8  -9   6      230.58      140.85     62.34 o 
  -7  -9   6      241.72      253.24     86.41 o 
  -6  -9   6       77.17       88.45     45.06 o 
  -5  -9   6      176.73      159.37     31.63 o 
  -4  -9   6       82.85      106.89     24.27 o 
  -3  -9   6     4222.89     4286.60    104.47 o 
  -2  -9   6     4636.19     4796.72    103.03 o 
  -1  -9   6        4.98       12.40     17.50 o 
   0  -9   6      366.12      290.26     23.04 o 
   1  -9   6      161.55      168.86     19.22 o 
   2  -9   6      693.93      761.59     51.60 o 
   3  -9   6       24.23       58.44     16.39 o 
   4  -9   6      245.00      238.10     16.56 o 
   5  -9   6     1024.20      972.68     58.16 o 
   6  -9   6       49.93       41.72     15.64 o 
   7  -9   6      190.33      177.89     18.32 o 
   8  -9   6      759.85      705.12     90.06 o 
   9  -9   6      610.26      653.34     81.09 o 
  -9  -8   6       43.44       49.32     40.16 o 
  -8  -8   6      153.84       63.70     45.38 o 
  -7  -8   6      795.79      844.41     59.73 o 
  -6  -8   6      791.51      852.34     50.68 o 
  -5  -8   6        8.01       49.43     33.19 o 
  -4  -8   6     5239.87     5579.42    128.68 o 
  -3  -8   6     1744.50     1680.02     54.97 o 
  -2  -8   6       25.22       36.07     17.14 o 
  -1  -8   6     2605.00     2564.51     58.44 o 
   0  -8   6     7199.92     7565.54    146.70 o 
   1  -8   6       11.76       -5.76     13.72 o 
   2  -8   6     2317.67     2283.12     49.08 o 
   3  -8   6     1145.17     1086.43     36.26 o 
   4  -8   6        5.66        1.34     11.73 o 
   5  -8   6      566.61      481.58     27.04 o 
   6  -8   6     1498.79     1477.16     52.33 o 
   7  -8   6     1313.67     1425.70     43.67 o 
   8  -8   6      485.01      518.28     28.93 o 
   9  -8   6      230.45      304.47     76.54 o 
 -10  -7   6        9.98       22.85     70.88 o 
  -9  -7   6      270.25      306.34     48.32 o 
  -8  -7   6      137.93      163.03     39.86 o 
  -7  -7   6      820.47      841.98     49.49 o 
  -6  -7   6      642.58      660.59     64.97 o 
  -5  -7   6     3656.17     3662.09     96.50 o 
  -4  -7   6      129.02      133.85     18.70 o 
  -3  -7   6       94.47       38.71     18.12 o 
  -2  -7   6     1642.66     1404.87     90.16 o 
  -1  -7   6       28.43      -16.30     16.64 o 
   0  -7   6       78.62       59.44     19.33 o 
   1  -7   6      822.27      738.77     27.84 o 
   2  -7   6     9568.55     9194.33    157.67 o 
   3  -7   6      434.30      413.92     36.89 o 
   4  -7   6      700.97      717.31     37.90 o 
   5  -7   6     5188.73     5059.11    355.28 o 
   6  -7   6      155.82      131.28     29.98 o 
   7  -7   6        4.24       10.84     24.75 o 
   8  -7   6      680.82      701.40     45.93 o 
   9  -7   6       13.57       70.21     49.65 o 
  10  -7   6      204.70      207.39     52.80 o 
 -10  -6   6     1449.25     1443.70    110.31 o 
  -9  -6   6       98.54       84.90     38.48 o 
  -8  -6   6      130.64      202.05     35.31 o 
  -7  -6   6     2144.65     1918.85     84.07 o 
  -6  -6   6       19.53      -10.73     28.42 o 
  -5  -6   6        0.32        1.60     29.58 o 
  -4  -6   6     1380.93     1405.55     50.91 o 
  -3  -6   6      475.36      446.14     21.42 o 
  -2  -6   6     2389.42     2583.55     57.04 o 
  -1  -6   6       11.01       -8.87     16.37 o 
   0  -6   6     3824.48     3623.76     95.62 o 
   1  -6   6     5593.99     5653.97    129.19 o 
   2  -6   6      321.73      377.35     39.05 o 
   3  -6   6      111.33       44.83     13.15 o 
   4  -6   6      202.40      199.88     13.08 o 
   5  -6   6      175.67      186.08     17.69 o 
   6  -6   6      935.33      889.20     31.79 o 
   7  -6   6     2895.06     3142.29    115.63 o 
   8  -6   6       86.76       68.87     19.18 o 
   9  -6   6       34.96       35.60     45.19 o 
  10  -6   6      994.36     1114.82     98.63 o 
 -10  -5   6       37.98       48.95     54.53 o 
  -9  -5   6      178.19      122.60     63.07 o 
  -8  -5   6      202.64      254.89     49.07 o 
  -7  -5   6      472.85      428.63     34.41 o 
  -6  -5   6      992.78     1072.82     50.72 o 
  -5  -5   6     8144.25     8535.56    184.19 o 
  -4  -5   6      136.68       92.96     11.71 o 
  -3  -5   6        0.26      -12.95     12.95 o 
  -2  -5   6      784.67      637.48     24.60 o 
  -1  -5   6     1322.11     1367.77     38.64 o 
   0  -5   6     2769.90     2523.15     70.00 o 
   1  -5   6      238.77      261.79     17.60 o 
   2  -5   6     4509.34     5065.02     95.08 o 
   3  -5   6     1078.39      855.31     26.31 o 
   4  -5   6      613.92      639.22     23.71 o 
   5  -5   6     3510.27     3442.10    120.27 o 
   6  -5   6     4037.00     3867.33    130.33 o 
   7  -5   6      611.24      648.50     28.03 o 
   8  -5   6      636.45      587.27     27.23 o 
   9  -5   6      711.40      774.78     75.44 o 
  10  -5   6      274.59      267.10     20.04 o 
 -10  -4   6      547.24      515.87     59.20 o 
  -9  -4   6      891.89      947.68     70.00 o 
  -8  -4   6      203.37      213.55     34.34 o 
  -7  -4   6      284.44      300.97     29.43 o 
  -6  -4   6      638.18      538.26     31.64 o 
  -5  -4   6      276.81      196.52     28.25 o 
  -4  -4   6      154.44      129.82     23.32 o 
  -3  -4   6       24.47       30.16     13.07 o 
  -2  -4   6       95.89       84.56     20.20 o 
  -1  -4   6      782.03     1090.98     48.46 o 
   0  -4   6     3486.13     3321.00     67.12 o 
   1  -4   6      217.18      201.72     18.32 o 
   2  -4   6     1081.90     1305.21     31.82 o 
   3  -4   6        4.46       13.82     13.06 o 
   4  -4   6     3616.21     3672.95    103.91 o 
   5  -4   6      235.60      235.78     12.02 o 
   6  -4   6      188.73      190.14     16.91 o 
   7  -4   6     1267.11     1186.74    116.47 o 
   8  -4   6     1023.21     1036.51     65.54 o 
   9  -4   6      565.52      600.72     31.81 o 
  10  -4   6      497.16      495.92     31.62 o 
  11  -4   6      217.78      281.10     32.08 o 
 -10  -3   6        0.14       76.15     41.17 o 
  -9  -3   6       62.29       -3.35     35.63 o 
  -8  -3   6      246.21      213.19     28.99 o 
  -7  -3   6     2379.54     2211.29     87.54 o 
  -6  -3   6      878.38      891.51     36.81 o 
  -5  -3   6      159.25      128.65     23.67 o 
  -4  -3   6     7605.71     7499.25    153.59 o 
  -3  -3   6     3339.56     4095.31     92.01 o 
  -2  -3   6       84.29      176.24     24.08 o 
  -1  -3   6      749.68      665.49     27.83 o 
   0  -3   6     2742.33     2854.20     62.78 o 
   1  -3   6       62.05       22.26     13.60 o 
   2  -3   6      432.57      296.71     16.03 o 
   3  -3   6      100.18      163.83     12.92 o 
   4  -3   6     1017.32      917.79     24.53 o 
   5  -3   6       12.19       -0.71     10.49 o 
   6  -3   6     6703.44     6763.78    201.41 o 
   7  -3   6       11.22       16.56     19.47 o 
   8  -3   6      126.08      151.83     22.86 o 
   9  -3   6     1494.31     1504.46     64.00 o 
  10  -3   6        7.13       25.70     19.40 o 
  11  -3   6      189.40      195.10     35.66 o 
 -10  -2   6      194.71      129.10     71.58 o 
  -9  -2   6      191.04      146.27     38.56 o 
  -8  -2   6     1270.59     1375.41     64.39 o 
  -7  -2   6     3247.31     3394.76     87.78 o 
  -6  -2   6     1423.10     1470.99     47.34 o 
  -5  -2   6      224.45      188.23     25.30 o 
  -4  -2   6      195.33       99.76     20.64 o 
  -3  -2   6      100.63      123.17     18.46 o 
  -2  -2   6     8151.66     8564.17    163.04 o 
  -1  -2   6      380.32      354.78     22.03 o 
   0  -2   6     6806.08     6461.34    127.25 o 
   1  -2   6     9457.89     9710.21    179.95 o 
   2  -2   6     1434.42     1490.87     33.56 o 
   3  -2   6       10.80       10.97     13.23 o 
   4  -2   6     1726.02     1751.72     38.97 o 
   5  -2   6     1835.52     1703.08     36.07 o 
   6  -2   6       27.51       32.24     10.07 o 
   7  -2   6        0.38        0.75      9.47 o 
   8  -2   6      962.97     1053.07     27.10 o 
   9  -2   6      224.85      241.48     27.75 o 
  10  -2   6       17.39        3.67     24.10 o 
  11  -2   6       47.06       70.49     33.57 o 
 -11  -1   6      508.81      419.83     68.45 o 
 -10  -1   6      303.25      252.21     57.26 o 
  -9  -1   6      182.12       18.58     84.21 o 
  -8  -1   6       13.61       42.50     29.42 o 
  -7  -1   6      366.82      340.01     33.77 o 
  -6  -1   6       38.76       20.51     19.75 o 
  -5  -1   6      168.48       91.90     19.23 o 
  -4  -1   6     4061.29     3867.24     73.62 o 
  -3  -1   6      645.18      674.32     21.51 o 
  -2  -1   6      523.22      403.58     22.38 o 
  -1  -1   6      807.76      945.54     31.97 o 
   0  -1   6    13268.42    12229.31    227.90 o 
   1  -1   6    24483.81    24377.56    423.13 o 
   2  -1   6      672.29      433.82     17.99 o 
   3  -1   6      303.88      305.74     14.77 o 
   4  -1   6      844.93      774.50     24.25 o 
   5  -1   6     2414.32     2550.49     77.35 o 
   6  -1   6     3478.71     3790.50     73.11 o 
   7  -1   6     2231.02     2194.37     86.55 o 
   8  -1   6       94.61       93.85     13.77 o 
   9  -1   6        0.07       14.10     13.67 o 
  10  -1   6      802.67      836.80     28.91 o 
  11  -1   6     1826.73     1673.75     86.82 o 
 -10   0   6       97.69       25.77     54.40 o 
  -9   0   6      298.80      339.35     27.23 o 
  -8   0   6      157.15      155.37     25.35 o 
  -7   0   6      698.29      698.89     39.20 o 
  -6   0   6        6.70        8.47     16.56 o 
  -5   0   6     8850.00     9224.57    189.22 o 
  -4   0   6      226.61      240.66     16.23 o 
  -3   0   6     2597.99     2703.27     62.15 o 
  -2   0   6     6096.41     6001.68    115.53 o 
  -1   0   6     4121.62     4093.00     86.46 o 
   0   0   6      437.56      282.07     21.41 o 
   1   0   6      541.46      448.74     20.27 o 
   2   0   6       74.22       18.51     14.05 o 
   3   0   6      123.55      155.49     15.03 o 
   4   0   6     2708.80     2608.95     74.34 o 
   5   0   6     3546.46     3261.54    118.94 o 
   6   0   6      380.58      352.12     19.27 o 
   7   0   6       67.11       52.69     18.71 o 
   8   0   6       15.27        6.86     15.06 o 
   9   0   6     1419.60     1518.53     68.97 o 
  10   0   6      506.50      530.30     27.59 o 
  11   0   6       53.03       45.73     20.67 o 
 -10   1   6     1010.08      981.55     55.96 o 
  -9   1   6       47.84       83.27     19.72 o 
  -8   1   6        3.54       -7.77     16.21 o 
  -7   1   6      709.99      668.67     34.11 o 
  -6   1   6     2955.87     3079.17     79.25 o 
  -5   1   6       36.17       33.07     20.68 o 
  -4   1   6       98.75       95.07     11.77 o 
  -3   1   6     8617.01     7405.93    139.85 o 
  -2   1   6      268.68      180.64     12.64 o 
  -1   1   6     1247.00     1031.95     49.93 o 
   0   1   6    29882.48    28698.29    492.47 o 
   1   1   6     2594.43     2508.02     58.40 o 
   2   1   6     1713.53     2033.60     46.51 o 
   3   1   6     1520.64     1535.42     52.36 o 
   4   1   6     1893.75     1450.57     42.79 o 
   5   1   6      134.38       92.18     14.03 o 
   6   1   6     1404.72     1469.35     49.74 o 
   7   1   6      253.14      233.95     18.55 o 
   8   1   6      250.36      259.03     21.66 o 
   9   1   6      225.59      219.45     36.42 o 
  10   1   6       15.76       16.06     20.18 o 
  11   1   6      215.42      202.06     51.39 o 
 -10   2   6       11.29        5.73     31.49 o 
  -9   2   6      186.31      229.27     24.29 o 
  -8   2   6      865.39      856.73     28.75 o 
  -7   2   6      226.34      194.08     17.65 o 
  -6   2   6        0.38        9.28     20.50 o 
  -5   2   6      107.85      168.62     14.21 o 
  -4   2   6      100.01       58.55     14.07 o 
  -3   2   6      194.74      209.33     17.21 o 
  -2   2   6        6.86       16.42     15.46 o 
  -1   2   6    12106.31    11347.67    237.22 o 
   0   2   6    11926.58    12738.06    234.79 o 
   1   2   6        0.08       -7.60     16.94 o 
   2   2   6    23356.97    23635.65    361.20 o 
   3   2   6     4447.70     4598.76     93.98 o 
   4   2   6      174.82      301.99     15.55 o 
   5   2   6     3861.58     3798.56    110.86 o 
   6   2   6      259.85      162.02     15.97 o 
   7   2   6      207.83      254.21     20.58 o 
   8   2   6      252.38      234.48     23.50 o 
   9   2   6      270.31      291.74     24.40 o 
  10   2   6      683.10      631.82     44.20 o 
  11   2   6      121.96      142.32     43.69 o 
 -10   3   6      154.30      116.10     33.06 o 
  -9   3   6        3.94      -20.20     20.20 o 
  -8   3   6       25.21       27.67     11.31 o 
  -7   3   6        8.80       21.52     12.58 o 
  -6   3   6     1606.65     1595.58     39.62 o 
  -5   3   6      167.64      175.85     12.02 o 
  -4   3   6     1780.91     1770.38     38.23 o 
  -3   3   6      733.40      620.31     20.40 o 
  -2   3   6     6447.34     6680.92    127.42 o 
  -1   3   6      276.52      263.28     15.52 o 
   0   3   6     3280.07     3565.22     72.24 o 
   1   3   6     5079.20     5637.41    109.09 o 
   2   3   6      351.83      236.93     21.17 o 
   3   3   6      715.23      922.88     31.32 o 
   4   3   6     2107.86     1797.69     67.22 o 
   5   3   6     3808.80     3630.19     73.77 o 
   6   3   6      426.38      492.89     27.36 o 
   7   3   6     2885.86     3060.07     75.25 o 
   8   3   6     2847.37     2893.26     88.84 o 
   9   3   6       19.91      -23.45     23.79 o 
  10   3   6      347.89      425.51     41.67 o 
  11   3   6      938.69      880.09     73.43 o 
 -10   4   6        4.31       -5.43     32.21 o 
  -9   4   6      374.80      307.24     27.31 o 
  -8   4   6     1672.55     1651.03     57.11 o 
  -7   4   6     1337.94     1409.06     49.38 o 
  -6   4   6      124.27      149.33     11.78 o 
  -5   4   6     2918.05     3117.37     58.47 o 
  -4   4   6     1214.77     1016.00     30.11 o 
  -3   4   6     1517.80     1572.87     37.39 o 
  -2   4   6       94.37       96.41     16.67 o 
  -1   4   6       48.32       73.22     21.86 o 
   0   4   6     1540.66     1395.12     32.60 o 
   1   4   6     1018.08      822.99     22.01 o 
   2   4   6      245.14      305.46     23.61 o 
   3   4   6      580.13      833.20     30.85 o 
   4   4   6     3116.38     3185.03     71.30 o 
   5   4   6     3534.36     3976.83    143.81 o 
   6   4   6     1048.98     1012.76     47.67 o 
   7   4   6      814.09      778.68     40.69 o 
   8   4   6     1027.82      894.14     40.52 o 
   9   4   6      366.36      358.36     31.88 o 
  10   4   6     2153.17     2215.33     87.25 o 
  11   4   6        0.07       46.33     49.19 o 
 -10   5   6       38.11       64.86     34.20 o 
  -9   5   6      106.41      138.08     22.66 o 
  -8   5   6      238.92      241.88     34.46 o 
  -7   5   6     1627.19     1562.33     55.45 o 
  -6   5   6      938.73      961.34     41.69 o 
  -5   5   6       62.68       63.01      9.28 o 
  -4   5   6      422.25      443.77     19.36 o 
  -3   5   6     3145.66     3178.58     80.08 o 
  -2   5   6     4544.56     4893.77     85.26 o 
  -1   5   6       65.28      162.39     28.95 o 
   0   5   6      322.84      348.09     25.65 o 
   1   5   6     1474.17     1317.32     28.49 o 
   2   5   6      242.84      259.81     24.20 o 
   3   5   6       96.00      128.05     22.98 o 
   4   5   6      478.23      335.63     28.84 o 
   5   5   6      658.92      591.86     27.61 o 
   6   5   6     1556.11     1431.36     48.31 o 
   7   5   6       24.87        7.90     24.11 o 
   8   5   6     1444.02     1494.93     57.91 o 
   9   5   6     2074.29     2033.16     84.14 o 
  10   5   6      108.83       89.31     50.17 o 
  11   5   6        0.98       40.34     80.95 o 
  -9   6   6        0.02       35.40     17.55 o 
  -8   6   6      523.48      405.17     28.20 o 
  -7   6   6     4259.79     4543.43    121.10 o 
  -6   6   6     2149.76     2044.67     60.90 o 
  -5   6   6       62.84       69.70      7.97 o 
  -4   6   6     4358.04     4318.67     76.60 o 
  -3   6   6     4199.36     4040.99     96.73 o 
  -2   6   6       11.19       27.64     13.59 o 
  -1   6   6      711.93      643.26     19.89 o 
   0   6   6     7771.50     8036.28    128.69 o 
   1   6   6     1975.45     1922.93     40.74 o 
   2   6   6      404.02      334.57     23.93 o 
   3   6   6     3191.33     2885.38     88.39 o 
   4   6   6     1342.63     1411.19     46.35 o 
   5   6   6     1546.28     1696.91     52.07 o 
   6   6   6      511.98      523.49     37.15 o 
   7   6   6      242.50      279.18     34.34 o 
   8   6   6       73.89       28.73     31.38 o 
   9   6   6       56.00      104.51     42.12 o 
  10   6   6     1766.69     2013.35     89.19 o 
  11   6   6     1278.74     1166.94    171.52 o 
  -9   7   6      177.20      158.63     31.56 o 
  -8   7   6      806.38      869.31     35.87 o 
  -7   7   6      274.57      243.58     21.96 o 
  -6   7   6        7.27      -14.85     17.52 o 
  -5   7   6      829.56      806.42     35.91 o 
  -4   7   6     1451.68     1508.48     31.28 o 
  -3   7   6       33.42       19.32     11.04 o 
  -2   7   6     9281.39     9359.38    182.51 o 
  -1   7   6     1406.26     1254.26     29.31 o 
   0   7   6     4344.82     4797.00    182.20 o 
   1   7   6      194.90      161.36     15.86 o 
   2   7   6     1946.92     1943.06     46.87 o 
   3   7   6     1094.03      934.27     29.97 o 
   4   7   6     1312.01     1308.72     45.96 o 
   5   7   6     2301.86     2241.87     74.19 o 
   6   7   6      698.94      727.12     39.76 o 
   7   7   6        0.12       -8.60     38.32 o 
   8   7   6      562.75      540.76     53.27 o 
   9   7   6     2452.33     2785.61    111.28 o 
  10   7   6      543.23      535.06     75.44 o 
  11   7   6      719.70      805.20    116.34 o 
  -9   8   6       73.06       79.05     18.78 o 
  -8   8   6      123.38      125.01     20.94 o 
  -7   8   6     1065.20     1196.41     55.51 o 
  -6   8   6      206.71      215.20     25.81 o 
  -5   8   6     1036.15     1003.66     33.87 o 
  -4   8   6      174.66      172.46     12.89 o 
  -3   8   6     1285.89     1346.80     33.09 o 
  -2   8   6      445.22      411.96     27.54 o 
  -1   8   6       46.89       56.49     16.05 o 
   0   8   6     1477.09     1454.13     42.84 o 
   1   8   6     2070.77     2023.73     49.66 o 
   2   8   6      562.07      571.63     27.70 o 
   3   8   6       98.40      107.11     14.59 o 
   4   8   6     6067.55     5888.10    118.04 o 
   5   8   6     1189.01     1135.67     42.91 o 
   6   8   6      162.16      128.51     25.36 o 
   7   8   6     1572.85     1706.84     55.90 o 
   8   8   6      423.13      434.81     38.27 o 
   9   8   6      401.52      259.77     35.54 o 
  10   8   6      468.04      292.47     37.94 o 
  -8   9   6     1290.60     1179.93     41.70 o 
  -7   9   6        3.86      -12.73     18.45 o 
  -6   9   6       11.64       22.78     16.91 o 
  -5   9   6      286.28      294.26     22.47 o 
  -4   9   6      418.44      394.76     18.86 o 
  -3   9   6        6.48        6.49     12.88 o 
  -2   9   6      370.85      335.48     22.53 o 
  -1   9   6     1667.11     1725.55     39.70 o 
   0   9   6      168.78      211.82     22.99 o 
   1   9   6       33.54       21.22     18.53 o 
   2   9   6     2128.88     2040.16     62.76 o 
   3   9   6     2756.59     2753.66     64.25 o 
   4   9   6       10.27        5.58     15.21 o 
   5   9   6      221.66      211.91     18.20 o 
   6   9   6     3030.75     3052.97     83.69 o 
   7   9   6     1039.13     1008.17     47.55 o 
   8   9   6       61.26       55.71     30.96 o 
   9   9   6      435.69      425.48     41.21 o 
  10   9   6      662.32      564.24     72.52 o 
  -8  10   6        0.07       11.89     11.93 o 
  -7  10   6       40.36        5.25     25.05 o 
  -6  10   6     1800.91     2019.43     65.75 o 
  -5  10   6      493.79      410.39     30.63 o 
  -4  10   6       60.38       28.75     17.13 o 
  -3  10   6     1012.87      972.54     29.88 o 
  -2  10   6        5.50      -13.09     15.04 o 
  -1  10   6      307.77      278.04     21.10 o 
   0  10   6      452.12      475.86     26.18 o 
   1  10   6      845.74      831.34     35.59 o 
   2  10   6       14.09        3.66     15.86 o 
   3  10   6       65.83       74.06     16.21 o 
   4  10   6     3321.60     3508.81     83.05 o 
   5  10   6      391.84      376.41     23.99 o 
   6  10   6      181.98      138.54     29.62 o 
   7  10   6      851.39      874.74     48.91 o 
   8  10   6      706.43      634.95     43.81 o 
   9  10   6       39.60      100.31     66.00 o 
  10  10   6      164.46       68.35     77.03 o 
  -7  11   6      206.90      241.42     85.12 o 
  -6  11   6       63.65       35.56     36.93 o 
  -5  11   6      208.98      180.27     36.07 o 
  -4  11   6     3171.16     3511.07     71.50 o 
  -3  11   6      197.88      206.92     19.02 o 
  -2  11   6       27.99       43.37     19.02 o 
  -1  11   6     1032.28     1101.41     34.97 o 
   0  11   6      317.56      299.30     22.61 o 
   1  11   6     1241.34     1121.44     44.37 o 
   2  11   6       18.89       26.23     17.59 o 
   3  11   6     1186.90     1181.39     38.38 o 
   4  11   6       19.82       36.69     23.24 o 
   5  11   6       17.82       -3.38     32.55 o 
   6  11   6     1019.59      993.95     40.97 o 
   7  11   6      418.04      362.74     42.92 o 
   8  11   6      252.62      144.22     34.67 o 
   9  11   6       74.44      124.35     56.86 o 
  -6  12   6      509.27      535.19     43.65 o 
  -5  12   6      418.11      440.52     33.85 o 
  -4  12   6      235.83      217.46     20.31 o 
  -3  12   6      638.48      709.90     28.59 o 
  -2  12   6      154.22      155.46     20.93 o 
  -1  12   6        4.90       11.94     21.86 o 
   0  12   6       16.69        9.84     21.19 o 
   1  12   6      550.96      571.55     35.20 o 
   2  12   6     1555.93     1573.05     57.51 o 
   3  12   6      208.47       94.61     25.14 o 
   4  12   6      834.46      753.37     34.46 o 
   5  12   6     1483.36     1475.43     49.35 o 
   6  12   6       78.60       57.62     26.35 o 
   7  12   6       12.21       74.59     26.19 o 
   8  12   6     1128.01     1171.33     74.91 o 
   9  12   6      422.27      418.38     70.28 o 
  -5  13   6      103.63       77.21     34.31 o 
  -4  13   6      594.76      553.55     35.64 o 
  -3  13   6      913.44      961.88     36.58 o 
  -2  13   6      228.09      102.17     54.96 o 
  -1  13   6       26.81       56.74     25.49 o 
   0  13   6      129.27      137.89     30.29 o 
   1  13   6      196.68      151.72     33.50 o 
   2  13   6      318.88      313.05     43.84 o 
   3  13   6      429.82      401.96     30.81 o 
   4  13   6       73.33       63.25     27.52 o 
   5  13   6       45.44       25.87     32.51 o 
   6  13   6       59.72       50.87     28.17 o 
   7  13   6     1203.50     1245.36     79.95 o 
   8  13   6       90.04      218.22     52.68 o 
  -4  14   6       26.65      -25.41     38.79 o 
  -3  14   6        3.83        9.75     30.15 o 
  -2  14   6      604.25      718.09     53.10 o 
  -1  14   6      269.23      291.77     32.23 o 
   0  14   6       27.26       45.16     32.66 o 
   1  14   6      879.36      794.84     58.33 o 
   2  14   6     1506.39     1651.68     68.71 o 
   3  14   6     1105.74     1156.26     54.41 o 
   4  14   6      124.92      151.60     30.39 o 
   5  14   6      205.89      203.92     37.17 o 
   6  14   6      436.21      437.82     55.03 o 
   7  14   6      116.02      100.75     72.83 o 
  -3  15   6      908.30      861.02     79.03 o 
  -2  15   6       74.27      108.44     49.69 o 
  -1  15   6        0.49      -16.06     48.54 o 
   0  15   6     1186.66     1510.81     94.45 o 
   1  15   6      280.32      388.20     59.97 o 
   2  15   6       19.60       46.51     35.24 o 
   3  15   6        7.55       -0.37     45.55 o 
   4  15   6     1252.28     1193.79     89.33 o 
   5  15   6      412.46      479.22     74.10 o 
   0  16   6       77.16      111.92     66.11 o 
   1  16   6       23.21       34.36     68.97 o 
   2  16   6      747.93      666.90     81.27 o 
   3  16   6      259.61      322.03     64.03 o 
  -3 -15   7       12.45      -18.76     41.26 o 
  -2 -15   7      851.13      753.94     68.58 o 
  -1 -15   7       22.56       21.30     46.21 o 
   0 -15   7      445.84      462.43     67.54 o 
   1 -15   7       57.10       92.18     87.19 o 
   2 -15   7       21.80       51.43     52.60 o 
  -5 -14   7       43.47       79.86     34.10 o 
  -4 -14   7      593.01      631.48     57.70 o 
  -3 -14   7      320.85      298.09     55.28 o 
  -2 -14   7        5.05       -1.82     40.50 o 
  -1 -14   7      287.31      354.88     37.57 o 
   0 -14   7       13.90       16.10     36.26 o 
   1 -14   7      109.76       54.32     33.76 o 
   2 -14   7      218.54      282.77     84.20 o 
   3 -14   7      156.26      212.70     52.28 o 
   4 -14   7       89.03      108.26    123.24 o 
  -6 -13   7       96.16       92.79     81.60 o 
  -5 -13   7      222.05      256.64     46.83 o 
  -4 -13   7       11.09        4.29     29.38 o 
  -3 -13   7      186.59      149.60     34.21 o 
  -2 -13   7      297.18      344.75     39.54 o 
  -1 -13   7      811.04      825.26     66.67 o 
   0 -13   7      731.60      785.99     48.05 o 
   1 -13   7       18.54      -26.07     26.07 o 
   2 -13   7      326.58      278.29     30.83 o 
   3 -13   7      379.59      342.28     40.24 o 
   4 -13   7      699.99      787.72     79.78 o 
   5 -13   7      212.89      194.72     44.45 o 
  -7 -12   7        0.59       -2.82     61.24 o 
  -6 -12   7       68.09       76.48     71.12 o 
  -5 -12   7        5.09      -12.54     43.67 o 
  -4 -12   7        5.27       -3.52     34.83 o 
  -3 -12   7      806.92      903.03     50.15 o 
  -2 -12   7       28.10       14.99     32.58 o 
  -1 -12   7       42.32       41.71     30.04 o 
   0 -12   7      541.20      494.45     35.52 o 
   1 -12   7       21.54      -18.17     29.04 o 
   2 -12   7        2.24       16.28     25.70 o 
   3 -12   7       47.33      104.61     35.32 o 
   4 -12   7        0.30       25.22     18.93 o 
   5 -12   7      395.96      278.18     47.25 o 
   6 -12   7       33.96      104.31     38.44 o 
  -8 -11   7       94.76      150.89     55.93 o 
  -7 -11   7      376.19      262.74     59.75 o 
  -6 -11   7       50.15       65.39     95.26 o 
  -5 -11   7       91.73      136.91     31.71 o 
  -4 -11   7     1251.39     1241.05     54.96 o 
  -3 -11   7      703.03      691.59     38.77 o 
  -2 -11   7        2.62        4.74     27.44 o 
  -1 -11   7      126.35      141.35     26.87 o 
   0 -11   7      418.70      456.95     28.96 o 
   1 -11   7      138.94      118.18     19.98 o 
   2 -11   7      276.08      228.24     21.72 o 
   3 -11   7       12.60       15.07     24.63 o 
   4 -11   7        4.54       -6.92     15.25 o 
   5 -11   7       94.89       82.24     25.86 o 
   6 -11   7        0.07      -15.78     22.88 o 
   7 -11   7      804.40      687.85     38.87 o 
  -8 -10   7      636.23      652.63     69.67 o 
  -7 -10   7      303.47      337.64     54.25 o 
  -6 -10   7      538.04      547.88     57.98 o 
  -5 -10   7      191.09      247.75     26.69 o 
  -4 -10   7      201.92      182.09     24.27 o 
  -3 -10   7       39.29       65.74     31.90 o 
  -2 -10   7      390.29      419.29     30.44 o 
  -1 -10   7      164.98      142.71     25.07 o 
   0 -10   7      899.45      868.63     36.06 o 
   1 -10   7      345.25      334.37     24.70 o 
   2 -10   7       33.23       37.81     17.17 o 
   3 -10   7      477.46      490.69     27.79 o 
   4 -10   7       20.10       35.47     15.23 o 
   5 -10   7        1.88       -5.28      8.25 o 
   6 -10   7        0.37       10.43     19.51 o 
   7 -10   7      100.07       92.71     20.56 o 
   8 -10   7      287.08      265.65     21.99 o 
  -9  -9   7        0.10      -43.06     56.33 o 
  -8  -9   7        5.38       80.39     55.45 o 
  -7  -9   7      399.97      363.10     47.67 o 
  -6  -9   7      440.83      438.43     43.65 o 
  -5  -9   7       67.75       97.36     34.98 o 
  -4  -9   7       60.90       27.02     23.83 o 
  -3  -9   7     2634.16     2744.61     72.19 o 
  -2  -9   7     1106.04     1061.64     37.69 o 
  -1  -9   7     3864.69     3752.58     86.78 o 
   0  -9   7      554.47      520.61     28.13 o 
   1  -9   7       23.99       21.59     24.49 o 
   2  -9   7     1310.62     1335.04     47.98 o 
   3  -9   7      111.94      101.52     24.91 o 
   4  -9   7      489.62      481.04     33.00 o 
   5  -9   7      348.38      298.16     13.38 o 
   6  -9   7      218.30      186.48     24.27 o 
   7  -9   7      333.60      314.54     29.23 o 
   8  -9   7       56.14        5.04     23.23 o 
   9  -9   7       77.97      -32.87     52.27 o 
  -9  -8   7       58.00       35.62     47.63 o 
  -8  -8   7       18.96       23.47     61.17 o 
  -7  -8   7       50.48       92.36     39.68 o 
  -6  -8   7      184.59       94.84     60.51 o 
  -5  -8   7       14.13      -16.50     16.50 o 
  -4  -8   7        1.51       16.35     18.71 o 
  -3  -8   7     1461.68     1376.51     44.80 o 
  -2  -8   7      191.32      236.04     21.00 o 
  -1  -8   7      572.98      607.56     28.24 o 
   0  -8   7       15.03       17.77     18.82 o 
   1  -8   7      881.82      724.12     28.21 o 
   2  -8   7      210.89      237.32     19.05 o 
   3  -8   7        7.42       41.46     17.11 o 
   4  -8   7     3212.70     3294.04     86.85 o 
   5  -8   7      137.07      148.70     11.55 o 
   6  -8   7      101.21       86.53     20.72 o 
   7  -8   7     1720.17     1848.98     58.92 o 
   8  -8   7      206.73      229.41     25.77 o 
   9  -8   7      168.94      122.98     56.41 o 
  -9  -7   7        3.50       -5.54     59.53 o 
  -8  -7   7      880.05      849.61     58.73 o 
  -7  -7   7      265.22      361.15     64.00 o 
  -6  -7   7      234.64      182.95     32.45 o 
  -5  -7   7      500.24      515.46     38.37 o 
  -4  -7   7      141.12      149.17     18.88 o 
  -3  -7   7      312.87      245.95     22.27 o 
  -2  -7   7     2074.99     2458.19     57.75 o 
  -1  -7   7      672.45      733.65     39.37 o 
   0  -7   7      193.69      208.42     22.25 o 
   1  -7   7       92.75       80.07     17.96 o 
   2  -7   7       52.92       26.86     13.82 o 
   3  -7   7      320.74      288.67     25.28 o 
   4  -7   7      126.94      103.71     15.59 o 
   5  -7   7      156.13      159.39     11.05 o 
   6  -7   7      824.03      818.02     39.89 o 
   7  -7   7       81.59       64.67     38.39 o 
   8  -7   7      371.61      352.73     22.12 o 
   9  -7   7        9.71       -5.71     13.76 o 
  10  -7   7        6.38      -55.91     55.91 o 
 -10  -6   7       28.96       37.48     97.86 o 
  -9  -6   7      278.75      296.58     48.70 o 
  -8  -6   7      221.88      174.34     49.07 o 
  -7  -6   7        8.36       60.12     28.80 o 
  -6  -6   7       14.75       26.64     24.66 o 
  -5  -6   7      819.83      823.54     41.64 o 
  -4  -6   7     1032.44      981.71     31.20 o 
  -3  -6   7     1124.94     1325.93     38.98 o 
  -2  -6   7       15.67       60.82     16.48 o 
  -1  -6   7      506.43      413.01     26.25 o 
   0  -6   7      331.07      388.73     25.08 o 
   1  -6   7      333.63      318.99     20.56 o 
   2  -6   7      439.21      481.26     22.81 o 
   3  -6   7        2.18       -5.85     14.68 o 
   4  -6   7       50.68       59.96     11.92 o 
   5  -6   7       54.46       22.21     11.46 o 
   6  -6   7      539.43      476.98     35.85 o 
   7  -6   7       38.50       10.40     15.39 o 
   8  -6   7      881.95      954.34     38.11 o 
   9  -6   7      151.76      171.49     20.87 o 
  10  -6   7        2.54      -12.36     12.36 o 
 -10  -5   7       23.56       60.38     91.88 o 
  -9  -5   7     1468.16     1540.63     80.60 o 
  -8  -5   7        8.69      -10.61     27.87 o 
  -7  -5   7        6.41       -6.22     27.19 o 
  -6  -5   7        1.87      -26.51     27.88 o 
  -5  -5   7      126.13      143.96     27.27 o 
  -4  -5   7     2506.57     2453.09     57.73 o 
  -3  -5   7       80.15       55.74     17.90 o 
  -2  -5   7       31.54       42.96     19.34 o 
  -1  -5   7       94.13       23.97     25.47 o 
   0  -5   7     2269.13     1987.74     52.68 o 
   1  -5   7     1881.35     1745.35     44.40 o 
   2  -5   7      796.23      864.40     30.40 o 
   3  -5   7     5325.55     5178.71    103.88 o 
   4  -5   7      153.39      155.62     24.57 o 
   5  -5   7      396.85      364.67     15.95 o 
   6  -5   7        2.10      -16.56     16.56 o 
   7  -5   7      538.69      564.01     26.97 o 
   8  -5   7       21.05       19.48     15.81 o 
   9  -5   7        2.74        3.64     15.46 o 
  10  -5   7       16.75        0.87     32.37 o 
 -10  -4   7       67.91        5.73     77.56 o 
  -9  -4   7      565.39      511.68     55.84 o 
  -8  -4   7      132.62      142.69     33.27 o 
  -7  -4   7     1106.15     1122.85     51.67 o 
  -6  -4   7      376.13      340.39     30.26 o 
  -5  -4   7      643.90      671.40     37.30 o 
  -4  -4   7        7.71        7.65      9.28 o 
  -3  -4   7      975.44      848.51     37.76 o 
  -2  -4   7        7.54       30.04     18.21 o 
  -1  -4   7       46.05       83.81     23.15 o 
   0  -4   7       69.00      150.35     41.04 o 
   1  -4   7      411.79      525.41     23.78 o 
   2  -4   7     1166.61     1127.47     30.02 o 
   3  -4   7     4317.46     4323.43     91.08 o 
   4  -4   7      215.26      260.58     17.76 o 
   5  -4   7      588.15      505.49     16.78 o 
   6  -4   7      483.14      544.29     20.28 o 
   7  -4   7      745.72      681.44     37.49 o 
   8  -4   7       51.65       65.36     19.05 o 
   9  -4   7       17.57       26.52     42.32 o 
  10  -4   7      367.96      317.62     26.88 o 
  11  -4   7       87.70       61.37     27.38 o 
 -10  -3   7        0.73      -40.08     48.67 o 
  -9  -3   7      479.11      469.33     43.71 o 
  -8  -3   7        0.89      -14.24     30.58 o 
  -7  -3   7      196.16      197.74     30.69 o 
  -6  -3   7        4.37       35.66     23.37 o 
  -5  -3   7     1791.15     1890.04     54.48 o 
  -4  -3   7      216.99      234.71     18.97 o 
  -3  -3   7     1251.85     1554.78     48.33 o 
  -2  -3   7      244.34      249.95     22.93 o 
  -1  -3   7     2455.15     2337.73     68.05 o 
   0  -3   7      722.48      655.16     26.82 o 
   1  -3   7     1481.23     1322.92     35.99 o 
   2  -3   7       11.82       51.25     15.37 o 
   3  -3   7      610.06      783.94     23.07 o 
   4  -3   7       17.80      -14.30     14.30 o 
   5  -3   7     1376.71     1400.04     42.17 o 
   6  -3   7      394.06      426.11     18.63 o 
   7  -3   7      335.20      313.96     19.12 o 
   8  -3   7       17.61       22.90     16.81 o 
   9  -3   7     1451.97     1503.40     57.29 o 
  10  -3   7       36.75       82.87     22.67 o 
  11  -3   7      102.85      130.23     72.88 o 
 -10  -2   7      414.54      355.54     71.58 o 
  -9  -2   7      413.25      435.15     40.02 o 
  -8  -2   7     1290.65     1202.19     72.62 o 
  -7  -2   7     1958.22     1837.05     59.64 o 
  -6  -2   7      817.41      846.84     41.51 o 
  -5  -2   7     1292.13     1221.05     39.73 o 
  -4  -2   7      216.46      150.28     24.22 o 
  -3  -2   7      116.47       99.35     20.26 o 
  -2  -2   7     1513.05     2010.89     50.10 o 
  -1  -2   7     1912.42     2207.36     82.61 o 
   0  -2   7     1349.87     1379.79     40.21 o 
   1  -2   7       58.12       18.16     16.71 o 
   2  -2   7       24.04       38.27     15.15 o 
   3  -2   7     1646.25     1562.86     35.17 o 
   4  -2   7       27.65       24.03     12.84 o 
   5  -2   7       67.62       35.10     12.68 o 
   6  -2   7     1836.56     1830.26     54.79 o 
   7  -2   7      315.25      356.17     17.82 o 
   8  -2   7      132.11      130.67     12.72 o 
   9  -2   7       17.84       31.71      8.39 o 
  10  -2   7       74.54       82.30     26.66 o 
  11  -2   7      858.63      808.50     60.43 o 
  -9  -1   7     1056.77      631.84    282.47 o 
  -8  -1   7      668.24      637.33     40.24 o 
  -7  -1   7       21.36        3.54     20.84 o 
  -6  -1   7      557.14      555.26     27.66 o 
  -5  -1   7      336.92      357.70     24.55 o 
  -4  -1   7       41.75       47.55     10.93 o 
  -3  -1   7      395.83      664.35     28.66 o 
  -2  -1   7     1207.79     1240.06     35.89 o 
  -1  -1   7     8959.23     9244.37    192.50 o 
   0  -1   7      165.72       41.41     16.93 o 
   1  -1   7     7876.24     7179.37    183.64 o 
   2  -1   7     4888.79     4570.33     89.88 o 
   3  -1   7     3451.91     3467.09     72.90 o 
   4  -1   7       78.41       55.95     13.52 o 
   5  -1   7      185.22      220.31     17.35 o 
   6  -1   7      828.69      828.26     30.69 o 
   7  -1   7       41.42       57.93     13.30 o 
   8  -1   7       15.73       24.92     14.35 o 
   9  -1   7      410.50      387.85     20.97 o 
  10  -1   7      298.14      309.79     18.45 o 
  11  -1   7      144.38      158.42     73.79 o 
  -9   0   7       30.98       31.73     28.40 o 
  -8   0   7      274.59      254.65     34.81 o 
  -7   0   7      780.24      863.76     69.13 o 
  -6   0   7     1585.04     1624.94     46.06 o 
  -5   0   7      526.62      598.26     35.23 o 
  -4   0   7     1977.73     1845.91     42.39 o 
  -3   0   7       25.82       13.42     16.80 o 
  -2   0   7      800.21      737.58     26.45 o 
  -1   0   7     5654.40     5095.42    104.18 o 
   0   0   7     2675.96     2498.35     62.85 o 
   1   0   7    15062.13    15068.42    385.26 o 
   2   0   7      449.35      559.41     23.86 o 
   3   0   7        3.03       13.58     12.55 o 
   4   0   7       80.31       95.29     15.39 o 
   5   0   7      891.43      984.30     26.62 o 
   6   0   7     1274.55     1247.61     61.72 o 
   7   0   7      557.67      603.40     26.33 o 
   8   0   7      164.05      223.20     41.01 o 
   9   0   7      230.44      235.09     22.22 o 
  10   0   7      227.12      201.77     19.97 o 
  11   0   7      262.67      239.21     28.16 o 
 -10   1   7        6.46        8.59     37.22 o 
  -9   1   7       13.75       -1.88     20.32 o 
  -8   1   7       84.48      120.21     19.11 o 
  -7   1   7      347.65      390.10     36.06 o 
  -6   1   7      435.78      454.96     34.66 o 
  -5   1   7       82.03       64.98     13.40 o 
  -4   1   7      359.14      390.49     18.30 o 
  -3   1   7       44.65      129.89     13.87 o 
  -2   1   7       22.84       51.39     22.24 o 
  -1   1   7     3592.02     4150.76     83.77 o 
   0   1   7      187.59      222.91     18.97 o 
   1   1   7    13811.69    12164.83    218.95 o 
   2   1   7     5694.87     5337.08    126.79 o 
   3   1   7     5061.65     5287.91    123.05 o 
   4   1   7      725.56      625.62     29.95 o 
   5   1   7     3384.79     3171.35     78.59 o 
   6   1   7     2599.34     2793.20     71.69 o 
   7   1   7      325.15      347.69     29.02 o 
   8   1   7      905.55      950.64     47.30 o 
   9   1   7       53.47       32.04     21.66 o 
  10   1   7      716.72      666.22     32.54 o 
  11   1   7      734.00      721.66     54.07 o 
 -10   2   7       51.38       41.08     20.92 o 
  -9   2   7      757.79      737.84     30.74 o 
  -8   2   7       32.40       19.18     16.88 o 
  -7   2   7      482.73      549.11     29.08 o 
  -6   2   7     1256.16     1243.77     45.60 o 
  -5   2   7      133.56      159.93     16.85 o 
  -4   2   7      234.31      425.94     44.75 o 
  -3   2   7      305.53      322.19     17.05 o 
  -2   2   7    11720.52    12087.11    284.67 o 
  -1   2   7      113.23       39.44     16.07 o 
   0   2   7     3865.35     3788.14     77.77 o 
   1   2   7     1666.62     2072.10     48.47 o 
   2   2   7     6390.85     6944.06    141.10 o 
   3   2   7       14.33       61.61     18.17 o 
   4   2   7     1974.19     2319.61     49.69 o 
   5   2   7       18.19       -3.20     16.16 o 
   6   2   7      176.10      169.22     17.02 o 
   7   2   7       11.69       21.60     16.24 o 
   8   2   7      318.23      347.44     22.46 o 
   9   2   7       86.62      112.77     26.60 o 
  10   2   7      315.17      244.51    103.39 o 
  11   2   7        0.03       44.59     77.04 o 
 -10   3   7      517.68      585.63     71.32 o 
  -9   3   7      108.11       85.56     21.79 o 
  -8   3   7      174.04      182.70     15.02 o 
  -7   3   7     2487.15     2560.20     64.16 o 
  -6   3   7      141.67      117.86     14.09 o 
  -5   3   7      203.48      218.68     17.26 o 
  -4   3   7       65.78       48.31     15.08 o 
  -3   3   7        4.24       -0.18     12.40 o 
  -2   3   7      407.16      476.51     30.93 o 
  -1   3   7     2988.08     3046.74     59.17 o 
   0   3   7     2749.02     2829.38    107.18 o 
   1   3   7    12866.21    13006.31    238.00 o 
   2   3   7     6043.57     6780.20    127.28 o 
   3   3   7     4338.70     4874.96     99.22 o 
   4   3   7      690.47      781.98     39.93 o 
   5   3   7     4826.56     4943.39    197.91 o 
   6   3   7     1060.61     1133.16     41.99 o 
   7   3   7      406.23      409.59     25.26 o 
   8   3   7      591.87      593.18     38.39 o 
   9   3   7      162.19      157.60     23.17 o 
  10   3   7      174.97      189.08     36.10 o 
  11   3   7      430.02      405.76     48.67 o 
 -10   4   7        0.86       25.77     42.95 o 
  -9   4   7       49.90       41.65     24.06 o 
  -8   4   7      664.44      618.80     35.71 o 
  -7   4   7       31.99       28.36     16.74 o 
  -6   4   7        6.29       -2.52     10.92 o 
  -5   4   7     1859.34     1877.47     47.28 o 
  -4   4   7      299.14      310.49     18.74 o 
  -3   4   7     2328.62     2164.55     60.67 o 
  -2   4   7     2656.43     2606.65     51.76 o 
  -1   4   7      542.06      593.03     34.00 o 
   0   4   7     3232.33     3021.17     60.40 o 
   1   4   7      597.82      774.81     29.60 o 
   2   4   7       15.09       75.19     19.64 o 
   3   4   7      191.78      238.68     24.98 o 
   4   4   7      875.12      859.85     34.14 o 
   5   4   7     2196.89     2272.43    114.06 o 
   6   4   7       32.29       42.09     13.69 o 
   7   4   7      130.45      130.04     27.69 o 
   8   4   7      723.54      732.74     38.26 o 
   9   4   7     1444.59     1382.35     64.97 o 
  10   4   7       86.05       60.68     28.98 o 
  11   4   7      231.23      214.52     65.07 o 
  -9   5   7      123.00      146.83     21.65 o 
  -8   5   7       19.26       20.02     22.15 o 
  -7   5   7      941.62      883.33     38.62 o 
  -6   5   7     1684.88     1815.10     40.96 o 
  -5   5   7       46.13       37.15     11.44 o 
  -4   5   7      229.02      278.28     14.62 o 
  -3   5   7     4728.26     4952.84     96.93 o 
  -2   5   7      494.10      420.37     20.27 o 
  -1   5   7     1491.93     1251.29     33.83 o 
   0   5   7      667.05      678.77     25.83 o 
   1   5   7     1282.14     1427.10     42.29 o 
   2   5   7      504.92      433.44     26.57 o 
   3   5   7        3.67       34.66     19.19 o 
   4   5   7     3203.70     3336.97     76.01 o 
   5   5   7      716.75      810.02     36.88 o 
   6   5   7     1608.13     1511.45     48.57 o 
   7   5   7     2151.27     2294.64     67.24 o 
   8   5   7       26.38       21.43     22.58 o 
   9   5   7      727.84      809.05     52.83 o 
  10   5   7        3.96        6.94     38.98 o 
  11   5   7      641.49      658.58     62.93 o 
  -9   6   7        4.52       23.12     21.71 o 
  -8   6   7        2.38        8.34     18.80 o 
  -7   6   7       13.68        7.68     20.77 o 
  -6   6   7       95.29       71.89     19.68 o 
  -5   6   7       81.33       71.64     10.84 o 
  -4   6   7       65.65       59.69     12.59 o 
  -3   6   7       52.39       75.72     14.17 o 
  -2   6   7     3719.86     4108.75     74.82 o 
  -1   6   7      745.48      751.63     25.56 o 
   0   6   7     1041.66     1067.49     28.14 o 
   1   6   7     3411.71     3386.28     92.65 o 
   2   6   7      138.82       97.27     20.41 o 
   3   6   7        7.29      -22.01     22.01 o 
   4   6   7     1216.40     1310.75     44.00 o 
   5   6   7       15.76      -21.27     21.27 o 
   6   6   7      900.55      960.96     41.16 o 
   7   6   7      236.27      234.64     30.96 o 
   8   6   7      799.73      758.77     45.55 o 
   9   6   7      943.75      985.89     72.26 o 
  10   6   7      317.80      250.31     44.27 o 
  11   6   7     1012.92     1058.29    135.87 o 
  -9   7   7      180.18      168.61     33.42 o 
  -8   7   7      392.78      466.05     45.00 o 
  -7   7   7       60.05       39.32     19.13 o 
  -6   7   7      350.32      321.45     25.70 o 
  -5   7   7      261.15      254.13     13.53 o 
  -4   7   7     2103.17     2155.50     47.79 o 
  -3   7   7     1165.99     1182.74     34.38 o 
  -2   7   7       85.58       98.54     19.71 o 
  -1   7   7      524.89      547.74     25.20 o 
   0   7   7       47.30       39.10     15.37 o 
   1   7   7     1417.67     1496.40     36.50 o 
   2   7   7       12.09        9.03     22.15 o 
   3   7   7       16.23       57.34     20.49 o 
   4   7   7       95.88       67.29     17.52 o 
   5   7   7      700.86      721.02     37.59 o 
   6   7   7       19.57       17.45     24.29 o 
   7   7   7      123.71      130.05     30.78 o 
   8   7   7      443.04      449.74     36.80 o 
   9   7   7      282.57      269.51     42.07 o 
  10   7   7     1131.74     1090.71     71.36 o 
  11   7   7       28.54      147.58     78.08 o 
  -8   8   7       38.37       72.64     19.60 o 
  -7   8   7      299.72      315.88     29.86 o 
  -6   8   7       26.28       19.00     18.16 o 
  -5   8   7      214.71      222.95     13.41 o 
  -4   8   7     1362.74     1313.22     45.38 o 
  -3   8   7       27.24       51.76     13.48 o 
  -2   8   7     1608.88     1473.64     36.68 o 
  -1   8   7     2124.86     2147.99     47.35 o 
   0   8   7      155.26      173.15     16.45 o 
   1   8   7     2356.74     2383.96     56.47 o 
   2   8   7     1386.66     1615.59     53.61 o 
   3   8   7     2564.59     2548.70     62.63 o 
   4   8   7       26.56       46.16     14.61 o 
   5   8   7        5.17        3.97     15.89 o 
   6   8   7       59.29       12.61     42.44 o 
   7   8   7      143.17      131.31     25.25 o 
   8   8   7      205.23      251.67     37.92 o 
   9   8   7      486.27      457.70     50.25 o 
  10   8   7      788.22      731.25     54.63 o 
  -8   9   7       68.02       35.27     35.31 o 
  -7   9   7      162.41      158.59     21.11 o 
  -6   9   7        0.54        5.17     30.84 o 
  -5   9   7       74.91       75.43     20.06 o 
  -4   9   7      669.49      628.94     23.13 o 
  -3   9   7       43.95       31.57     13.35 o 
  -2   9   7     2681.66     2623.67     73.53 o 
  -1   9   7      411.55      471.29     23.76 o 
   0   9   7     2661.51     2726.01     63.42 o 
   1   9   7       30.35       19.06     19.08 o 
   2   9   7      612.30      640.04     43.62 o 
   3   9   7      484.67      506.19     30.25 o 
   4   9   7      123.14      103.09     16.19 o 
   5   9   7      898.26      894.45     30.71 o 
   6   9   7       83.96       59.31     15.58 o 
   7   9   7        6.65       27.68     33.54 o 
   8   9   7      679.61      695.74     46.35 o 
   9   9   7      271.50      253.41     35.98 o 
  10   9   7      540.12      707.92     83.29 o 
  -7  10   7      273.67      266.94     29.72 o 
  -6  10   7       68.14       75.85     19.95 o 
  -5  10   7       59.78       47.17     17.88 o 
  -4  10   7      126.45      104.05     14.38 o 
  -3  10   7      156.28      126.57     18.33 o 
  -2  10   7       33.99       26.15     17.11 o 
  -1  10   7      623.34      676.47     27.35 o 
   0  10   7     1439.57     1454.21     40.50 o 
   1  10   7      952.14      972.82     39.07 o 
   2  10   7     1565.81     1573.06     50.75 o 
   3  10   7      137.21      113.37     22.48 o 
   4  10   7     4828.46     4808.23    111.84 o 
   5  10   7      592.05      576.40     25.79 o 
   6  10   7       74.06       50.12     18.26 o 
   7  10   7     2883.95     2936.97    102.28 o 
   8  10   7        0.38      -26.64     33.62 o 
   9  10   7      353.58      417.67     43.80 o 
  10  10   7      109.80       62.72     54.00 o 
  -7  11   7       12.06        2.50     29.29 o 
  -6  11   7       62.35       52.14     21.08 o 
  -5  11   7     2070.36     2111.06     64.03 o 
  -4  11   7       81.73       66.08     13.89 o 
  -3  11   7      533.06      520.91     25.63 o 
  -2  11   7      810.53      765.35     92.88 o 
  -1  11   7      276.75      248.21     21.46 o 
   0  11   7       18.82       38.51     27.30 o 
   1  11   7     1330.05     1196.19     45.13 o 
   2  11   7      878.85      849.97     37.91 o 
   3  11   7      582.23      530.34     32.71 o 
   4  11   7      611.28      591.60     40.14 o 
   5  11   7       34.45       16.60     20.06 o 
   6  11   7      864.44      801.05     37.54 o 
   7  11   7       47.79       72.48     25.49 o 
   8  11   7        6.09        1.10     37.59 o 
   9  11   7      925.41      760.21     61.76 o 
  -6  12   7      110.52      117.66     32.14 o 
  -5  12   7       56.70       72.77     31.66 o 
  -4  12   7      231.48      154.54     17.57 o 
  -3  12   7     3403.86     3413.26     79.99 o 
  -2  12   7       28.68       44.19     20.98 o 
  -1  12   7      302.80      321.63     24.00 o 
   0  12   7        1.89        7.36     32.39 o 
   1  12   7      263.44      223.28     26.15 o 
   2  12   7      106.15      111.71     27.53 o 
   3  12   7      249.56      217.34     32.54 o 
   4  12   7      249.60      256.88     27.20 o 
   5  12   7       49.26       37.60     24.39 o 
   6  12   7      181.43      181.70     25.20 o 
   7  12   7      369.72      296.80     34.19 o 
   8  12   7      215.44      279.38     57.66 o 
  -5  13   7       61.62       95.49     36.39 o 
  -4  13   7       87.32       87.94     22.32 o 
  -3  13   7      267.80      266.50     32.32 o 
  -2  13   7        3.08       22.10     28.86 o 
  -1  13   7      690.95      728.09     45.84 o 
   0  13   7      187.22      193.08     35.43 o 
   1  13   7       38.33       43.33     31.39 o 
   2  13   7      150.71      121.59     47.41 o 
   3  13   7      222.74      182.70     33.83 o 
   4  13   7      287.30      278.46     34.50 o 
   5  13   7        2.30      -15.37     25.24 o 
   6  13   7      206.66      230.95     32.10 o 
   7  13   7       66.38       34.72     41.63 o 
   8  13   7        1.13      -28.18     46.09 o 
  -4  14   7      235.17      236.79     57.53 o 
  -3  14   7       97.09       38.03     37.59 o 
  -2  14   7     1056.19     1017.93     86.43 o 
  -1  14   7        7.06      -10.97     39.13 o 
   0  14   7       24.37       61.12     35.24 o 
   1  14   7      324.73      334.84     40.13 o 
   2  14   7       37.59        2.11     35.95 o 
   3  14   7      936.64     1031.86     80.58 o 
   4  14   7       53.91       67.05     42.00 o 
   5  14   7       45.74       77.84     37.88 o 
   6  14   7       60.59       65.49     53.85 o 
   7  14   7      167.05      181.80     81.73 o 
  -2  15   7      237.90      227.38     51.97 o 
  -1  15   7      213.48      161.11     80.69 o 
   0  15   7        1.91      -40.55     63.64 o 
   1  15   7      121.70      109.90     52.69 o 
   2  15   7       20.92       34.11     46.62 o 
   3  15   7      538.41      499.70     76.37 o 
   4  15   7      412.69      481.53     64.78 o 
   5  15   7       88.76      113.14     68.07 o 
   0  16   7       45.56       28.63     66.11 o 
   1  16   7      224.32      146.28     89.02 o 
   2  16   7      358.88      422.09     87.47 o 
   3  16   7        8.94       70.59     62.09 o 
  -2 -15   8     1286.59     1412.14     84.70 o 
  -1 -15   8      237.61      333.99     72.59 o 
   0 -15   8        0.30       29.89     55.84 o 
   1 -15   8      320.29      417.66     77.28 o 
  -4 -14   8      221.11      200.73     43.18 o 
  -3 -14   8      156.17      209.59     42.83 o 
  -2 -14   8        3.38       26.48     41.60 o 
  -1 -14   8      342.07      435.32     47.87 o 
   0 -14   8     1071.72     1320.21     69.14 o 
   1 -14   8     1223.34     1226.71     73.31 o 
   2 -14   8       88.87       58.03     56.86 o 
   3 -14   8      146.88      179.22     43.55 o 
   4 -14   8       72.28       37.52     40.17 o 
  -5 -13   8      465.21      508.71     49.67 o 
  -4 -13   8        0.30      -28.51     28.51 o 
  -3 -13   8       33.78       12.96     32.38 o 
  -2 -13   8     2055.77     2249.50     85.96 o 
  -1 -13   8     1176.44     1218.67     58.83 o 
   0 -13   8      155.17      140.96     35.58 o 
   1 -13   8      301.18      240.86     30.45 o 
   2 -13   8      138.41      116.57     32.90 o 
   3 -13   8      215.27      304.64     66.24 o 
   4 -13   8       12.46       34.31     76.13 o 
   5 -13   8      496.98      516.66     84.85 o 
  -6 -12   8       30.99      -27.38     79.32 o 
  -5 -12   8        3.08       21.73     30.41 o 
  -4 -12   8      653.14      679.94     56.77 o 
  -3 -12   8     1148.80     1307.30     62.30 o 
  -2 -12   8      220.74      152.76     32.38 o 
  -1 -12   8      108.77       98.46     32.28 o 
   0 -12   8     1922.50     2076.74     70.20 o 
   1 -12   8     1137.39     1223.06     48.63 o 
   2 -12   8      107.15       96.14     27.16 o 
   3 -12   8     1394.80     1315.70     57.51 o 
   4 -12   8      979.43      971.62     42.49 o 
   5 -12   8        9.02        1.52     17.84 o 
   6 -12   8      207.90      181.57     40.73 o 
  -7 -11   8       57.20      189.77     55.92 o 
  -6 -11   8        8.60       31.67     54.83 o 
  -5 -11   8       18.17       22.31     26.32 o 
  -4 -11   8     1183.47     1242.34     56.80 o 
  -3 -11   8      373.97      352.89     34.46 o 
  -2 -11   8      308.97      334.00     30.71 o 
  -1 -11   8      171.50      167.96     28.53 o 
   0 -11   8      977.79      988.71     40.43 o 
   1 -11   8       25.68       -2.36     20.87 o 
   2 -11   8      243.51      268.19     24.09 o 
   3 -11   8       45.67       70.09     21.05 o 
   4 -11   8        1.22       -0.06     16.71 o 
   5 -11   8      729.46      683.14     41.29 o 
   6 -11   8     1137.21     1249.70     64.44 o 
   7 -11   8        0.62       20.12     30.19 o 
  -8 -10   8       69.03       68.94     51.61 o 
  -7 -10   8      117.20      122.38     64.31 o 
  -6 -10   8      261.55      255.41     52.64 o 
  -5 -10   8      576.43      587.57     35.67 o 
  -4 -10   8      565.12      544.38     32.61 o 
  -3 -10   8     2561.14     2691.22     85.47 o 
  -2 -10   8       40.72       55.08     24.72 o 
  -1 -10   8      253.37      243.57     31.59 o 
   0 -10   8      933.01      814.34     42.18 o 
   1 -10   8     2106.39     2057.89     66.19 o 
   2 -10   8     1662.27     1668.83     64.08 o 
   3 -10   8     1233.47     1171.46     40.99 o 
   4 -10   8      306.32      368.48     21.66 o 
   5 -10   8     1113.24     1131.85     34.68 o 
   6 -10   8       16.28        7.79     26.63 o 
   7 -10   8       48.94        5.74     34.60 o 
   8 -10   8     1150.18     1203.63     72.54 o 
  -8  -9   8     1056.61     1159.60     92.34 o 
  -7  -9   8       25.62       26.46     37.49 o 
  -6  -9   8        0.45      -35.35     37.14 o 
  -5  -9   8      454.66      412.14     29.45 o 
  -4  -9   8     2074.54     2158.94     63.72 o 
  -3  -9   8       10.88       -7.74     29.13 o 
  -2  -9   8      961.37      993.03     39.64 o 
  -1  -9   8      552.58      468.41     29.03 o 
   0  -9   8      965.51     1036.48     39.54 o 
   1  -9   8      741.77      657.75     29.81 o 
   2  -9   8      146.10      119.30     21.58 o 
   3  -9   8      280.23      282.08     29.00 o 
   4  -9   8     1208.67     1191.70     35.40 o 
   5  -9   8        3.05        6.23     14.59 o 
   6  -9   8      198.76      177.55     23.52 o 
   7  -9   8     1282.11     1294.94     53.00 o 
   8  -9   8        4.89       -6.10     17.66 o 
  -9  -8   8      189.06      164.93    170.61 o 
  -8  -8   8       82.36       93.86     44.86 o 
  -7  -8   8      346.70      300.81     53.91 o 
  -6  -8   8     2472.15     2601.64     93.31 o 
  -5  -8   8     1001.76     1015.38     38.29 o 
  -4  -8   8      731.86      814.82     36.75 o 
  -3  -8   8      826.88      826.05     34.96 o 
  -2  -8   8     2754.53     2744.37     69.32 o 
  -1  -8   8     1964.70     2103.23     59.18 o 
   0  -8   8      628.07      643.97     29.24 o 
   1  -8   8     3190.05     3494.06     88.45 o 
   2  -8   8      466.64      430.87     24.53 o 
   3  -8   8      146.93       93.88     20.80 o 
   4  -8   8     1373.74     1368.08     46.54 o 
   5  -8   8      762.06      767.47     26.37 o 
   6  -8   8      470.21      427.79     33.32 o 
   7  -8   8       21.34       51.57     19.36 o 
   8  -8   8      418.29      435.64     36.15 o 
   9  -8   8     2475.72     2843.75     82.15 o 
  -9  -7   8      287.96      293.96    119.86 o 
  -8  -7   8       14.25       18.24     37.02 o 
  -7  -7   8      154.59      253.56     41.54 o 
  -6  -7   8      749.74      700.82     42.69 o 
  -5  -7   8      104.12      107.13     37.73 o 
  -4  -7   8     3754.57     3906.17     84.93 o 
  -3  -7   8     3964.81     3937.87     88.66 o 
  -2  -7   8       97.30       62.42     17.99 o 
  -1  -7   8     1095.11     1135.69     38.04 o 
   0  -7   8     8858.18     8758.25    174.91 o 
   1  -7   8      269.58      282.30     20.70 o 
   2  -7   8       24.79       10.83     15.56 o 
   3  -7   8     3424.62     3336.74     88.70 o 
   4  -7   8      659.76      672.36     25.42 o 
   5  -7   8      869.07      861.59     32.95 o 
   6  -7   8      575.14      553.31     33.73 o 
   7  -7   8      405.23      438.05     29.47 o 
   8  -7   8      194.87      175.22     21.40 o 
   9  -7   8        1.63        2.25     17.13 o 
  10  -7   8      165.56      180.71     28.78 o 
  -9  -6   8      764.85      722.46     82.38 o 
  -8  -6   8      328.17      272.66     41.46 o 
  -7  -6   8      668.60      663.17     54.69 o 
  -6  -6   8      211.36      226.10     31.42 o 
  -5  -6   8      934.97      977.93     45.35 o 
  -4  -6   8       59.90       16.08     16.68 o 
  -3  -6   8     1154.72     1222.29     43.67 o 
  -2  -6   8      714.81      644.05     36.09 o 
  -1  -6   8     5350.38     5652.39    121.00 o 
   0  -6   8       15.08       40.94     20.51 o 
   1  -6   8     1491.01     1550.40     44.22 o 
   2  -6   8    11726.80    11322.68    192.76 o 
   3  -6   8     1176.33      996.13     33.34 o 
   4  -6   8      829.30      755.05     55.57 o 
   5  -6   8     3858.28     3774.29    109.65 o 
   6  -6   8     6419.08     6914.90    143.02 o 
   7  -6   8       37.99       31.53     18.84 o 
   8  -6   8      348.90      392.01     26.59 o 
   9  -6   8      590.98      644.40     83.11 o 
  10  -6   8       13.82       31.20     34.61 o 
 -10  -5   8     1294.92     1425.81    146.54 o 
  -9  -5   8       95.88       99.80     91.49 o 
  -8  -5   8       31.01       56.59     31.68 o 
  -7  -5   8      140.22      177.13     31.18 o 
  -6  -5   8       10.73       10.88     26.15 o 
  -5  -5   8       77.18       70.29     22.15 o 
  -4  -5   8      530.60      473.33     21.94 o 
  -3  -5   8       15.84       36.59     19.65 o 
  -2  -5   8     1495.06     1632.24     48.45 o 
  -1  -5   8     1089.26     1258.35     47.00 o 
   0  -5   8     6429.21     6383.11    133.08 o 
   1  -5   8    12871.01    13842.10    246.24 o 
   2  -5   8       80.87       22.51     14.91 o 
   3  -5   8      271.20      391.04     25.69 o 
   4  -5   8     3917.88     3867.05     84.57 o 
   5  -5   8      824.92      792.78     23.79 o 
   6  -5   8      111.06       88.18     13.90 o 
   7  -5   8     4153.54     4301.68    176.02 o 
   8  -5   8     1852.28     1978.30    101.94 o 
   9  -5   8        0.12        8.61     19.30 o 
  10  -5   8      781.09      834.40     38.45 o 
 -10  -4   8       59.39      -37.22     80.43 o 
  -9  -4   8       29.89      -12.38     33.69 o 
  -8  -4   8     3450.61     3472.68    123.64 o 
  -7  -4   8      567.49      577.58     39.52 o 
  -6  -4   8       15.97      -12.99     30.35 o 
  -5  -4   8     4916.21     5195.46    127.32 o 
  -4  -4   8      788.84      871.90     27.46 o 
  -3  -4   8       10.91        2.63     18.86 o 
  -2  -4   8     1823.26     1795.28     49.50 o 
  -1  -4   8       10.39       11.59     21.83 o 
   0  -4   8     2939.63     2781.26     67.30 o 
   1  -4   8        4.88       28.54     16.85 o 
   2  -4   8     2571.79     2307.81     55.54 o 
   3  -4   8     7537.20     7546.88    129.91 o 
   4  -4   8      196.49      114.94     16.99 o 
   5  -4   8     1341.48     1444.63     50.73 o 
   6  -4   8     3006.67     2961.60    111.05 o 
   7  -4   8      138.02      152.11      9.77 o 
   8  -4   8      177.30      181.46     23.28 o 
   9  -4   8      721.27      771.94     49.01 o 
  10  -4   8     1184.28     1414.51     56.01 o 
  11  -4   8        8.73       27.46     30.71 o 
  -9  -3   8      379.12      382.07     42.66 o 
  -8  -3   8       40.16       80.21     37.90 o 
  -7  -3   8        0.37       -7.12     26.79 o 
  -6  -3   8     4809.89     4993.06    119.37 o 
  -5  -3   8      222.80      180.36     26.18 o 
  -4  -3   8        4.64       14.67     19.03 o 
  -3  -3   8     7480.58     7344.95    155.16 o 
  -2  -3   8     2414.88     2153.48     52.07 o 
  -1  -3   8      597.59      663.89     41.55 o 
   0  -3   8     7743.54     7811.67    144.05 o 
   1  -3   8       90.57      113.75     20.79 o 
   2  -3   8     2635.21     2976.93     65.61 o 
   3  -3   8      544.65      647.23     22.19 o 
   4  -3   8     5339.54     5281.25    152.96 o 
   5  -3   8     2510.57     2614.56    122.21 o 
   6  -3   8        6.73        6.65     14.43 o 
   7  -3   8      469.30      450.38     19.26 o 
   8  -3   8     1186.46     1268.26     44.08 o 
   9  -3   8     1345.91     1407.04     70.97 o 
  10  -3   8        0.10       -1.74     24.35 o 
  11  -3   8      177.83      162.44     38.23 o 
  -9  -2   8      496.31      437.06     70.29 o 
  -8  -2   8     1790.12     1998.13     77.84 o 
  -7  -2   8     2270.19     2106.98     66.06 o 
  -6  -2   8      404.29      457.06     48.84 o 
  -5  -2   8      415.45      416.96     27.61 o 
  -4  -2   8      323.40      230.10     17.31 o 
  -3  -2   8     5037.83     4888.12    103.43 o 
  -2  -2   8      301.58      491.82     27.75 o 
  -1  -2   8     6598.79     6903.41    130.29 o 
   0  -2   8     3313.95     3177.54     70.01 o 
   1  -2   8      790.02      900.66     32.71 o 
   2  -2   8      608.95      624.56     24.22 o 
   3  -2   8     3063.68     2749.68     53.68 o 
   4  -2   8      401.45      348.49     20.09 o 
   5  -2   8      644.39      672.78     27.74 o 
   6  -2   8     7395.62     7624.07    195.34 o 
   7  -2   8      738.55      724.54     25.99 o 
   8  -2   8       35.35       54.26     17.80 o 
   9  -2   8     2185.83     2404.63     54.95 o 
  10  -2   8     1111.32     1135.76     57.57 o 
  11  -2   8       79.35      101.76     38.37 o 
 -10  -1   8      182.42      203.54     83.03 o 
  -9  -1   8      903.28     1059.96     69.78 o 
  -8  -1   8       36.28       11.43     22.30 o 
  -7  -1   8     1119.83     1085.32     52.02 o 
  -6  -1   8     2034.63     2194.95     63.30 o 
  -5  -1   8      315.13      297.68     24.46 o 
  -4  -1   8     3271.98     3303.87     66.48 o 
  -3  -1   8     4393.75     4244.97     88.72 o 
  -2  -1   8     4931.64     4805.04    103.26 o 
  -1  -1   8     4830.41     4367.70     90.03 o 
   0  -1   8     2607.55     2782.72     61.95 o 
   1  -1   8    30815.52    28823.82    639.39 o 
   2  -1   8    16237.39    15588.47    264.69 o 
   3  -1   8      375.72      506.42     19.87 o 
   4  -1   8        3.81       -2.65     12.67 o 
   5  -1   8     1485.73     1283.46     31.77 o 
   6  -1   8      429.45      441.85     34.41 o 
   7  -1   8      727.13      778.66     58.74 o 
   8  -1   8     2149.18     2412.97     87.42 o 
   9  -1   8     1714.32     1791.81     49.10 o 
  10  -1   8        0.14       -6.67     17.92 o 
  11  -1   8      239.19      238.02     35.37 o 
 -10   0   8      686.17      709.78     83.03 o 
  -9   0   8        4.62       27.91     22.95 o 
  -8   0   8      276.95      275.12     30.31 o 
  -7   0   8        8.38        5.22     21.26 o 
  -6   0   8      372.80      349.80     27.16 o 
  -5   0   8      489.32      450.14     21.42 o 
  -4   0   8     3914.30     3906.58     76.67 o 
  -3   0   8     2181.96     1953.35     44.98 o 
  -2   0   8     3583.43     3711.55     78.84 o 
  -1   0   8      655.58      520.20     23.15 o 
   0   0   8     3232.76     2850.26     84.55 o 
   1   0   8    10048.86     8917.86    163.86 o 
   2   0   8       63.73      153.97     19.17 o 
   3   0   8     1550.68     1773.86     39.74 o 
   4   0   8     3844.32     3458.92     66.50 o 
   5   0   8     1378.53     1391.40     38.89 o 
   6   0   8     1639.44     1654.66     41.43 o 
   7   0   8      843.83      840.43     32.46 o 
   8   0   8       34.15       16.65     18.55 o 
   9   0   8      256.92      236.85     22.08 o 
  10   0   8     1125.62     1266.19     68.60 o 
  11   0   8     1302.84     1317.56     80.78 o 
 -10   1   8      421.09      394.58     68.71 o 
  -9   1   8     1207.75     1331.78     58.88 o 
  -8   1   8      645.57      748.38     37.46 o 
  -7   1   8       32.87        6.82     26.56 o 
  -6   1   8       92.96       97.22     18.93 o 
  -5   1   8     2364.44     2270.18     52.57 o 
  -4   1   8     1327.36     1159.90     30.74 o 
  -3   1   8       80.12       97.90     18.40 o 
  -2   1   8     7217.40     7472.82    149.44 o 
  -1   1   8    14725.78    13542.43    250.93 o 
   0   1   8     2424.68     2526.86     56.63 o 
   1   1   8     2129.08     1589.25     40.83 o 
   2   1   8    13479.40    14326.79    261.72 o 
   3   1   8     1200.03     1196.50     35.27 o 
   4   1   8     1697.79     1443.01     54.78 o 
   5   1   8     2697.24     2578.02     67.75 o 
   6   1   8     7128.63     7567.09    221.86 o 
   7   1   8      987.48     1174.64     51.48 o 
   8   1   8       85.67      142.46     42.56 o 
   9   1   8     1817.58     1810.50     67.64 o 
  10   1   8     1487.44     1503.28     59.30 o 
  11   1   8      223.37      202.48     44.06 o 
 -10   2   8      261.85      217.07     60.12 o 
  -9   2   8      181.30      166.71     20.91 o 
  -8   2   8       61.39       40.31     16.52 o 
  -7   2   8      149.86      191.29     39.78 o 
  -6   2   8     2300.43     2223.91    106.64 o 
  -5   2   8      282.18      277.70     20.60 o 
  -4   2   8     1008.72     1067.65     32.77 o 
  -3   2   8     2755.37     2569.18     64.96 o 
  -2   2   8     2674.66     2702.76     54.30 o 
  -1   2   8     3506.26     3233.93     72.15 o 
   0   2   8     3148.85     3056.50     65.75 o 
   1   2   8     8512.44     7891.31    144.90 o 
   2   2   8     8455.58     8925.59    158.05 o 
   3   2   8     1409.88     1466.35     63.57 o 
   4   2   8     8528.16     7933.77    217.33 o 
   5   2   8      266.18      303.60     17.79 o 
   6   2   8       85.99       51.75     15.56 o 
   7   2   8     4738.85     4891.15    167.80 o 
   8   2   8     1488.96     1567.19     69.65 o 
   9   2   8      137.26      178.58     22.56 o 
  10   2   8      126.84       98.47     41.55 o 
  11   2   8      707.66      641.20     60.03 o 
 -10   3   8        0.72       48.67     48.67 o 
  -9   3   8      408.96      365.57     24.50 o 
  -8   3   8     2153.57     2217.98     65.00 o 
  -7   3   8     1756.05     1766.99     76.04 o 
  -6   3   8       83.08       84.27     16.46 o 
  -5   3   8      162.86      143.43     19.74 o 
  -4   3   8      225.38      115.94     13.71 o 
  -3   3   8     2579.07     2628.37     80.31 o 
  -2   3   8      185.80      159.26     16.37 o 
  -1   3   8     2233.70     1979.25     48.81 o 
   0   3   8     2768.24     2574.13     57.03 o 
   1   3   8     2341.50     2926.49     65.14 o 
   2   3   8     4223.10     4540.12     96.71 o 
   3   3   8    12779.16    13242.48    244.72 o 
   4   3   8       26.88       13.66     21.56 o 
   5   3   8     1246.27     1122.67     31.74 o 
   6   3   8     3237.34     3193.38     79.90 o 
   7   3   8        6.86       15.26     16.33 o 
   8   3   8      155.74      156.39     22.77 o 
   9   3   8     2307.59     2328.64     76.22 o 
  10   3   8     1064.84     1248.87     69.95 o 
  11   3   8       97.51      -45.33     45.33 o 
 -10   4   8      726.19      696.51     74.18 o 
  -9   4   8       20.77       79.91     45.55 o 
  -8   4   8       25.88       17.81     12.28 o 
  -7   4   8      110.64      115.19     16.47 o 
  -6   4   8      902.68      834.32     28.02 o 
  -5   4   8      186.92      247.00     29.59 o 
  -4   4   8     1036.49     1042.34     42.75 o 
  -3   4   8     1183.50     1033.78     31.12 o 
  -2   4   8     6357.06     6329.06    109.29 o 
  -1   4   8     1265.10     1416.50     34.29 o 
   0   4   8      775.71     1078.76     34.05 o 
   1   4   8     9778.70    10759.08    198.09 o 
   2   4   8      279.18      179.19     22.22 o 
   3   4   8       31.80       24.27     26.05 o 
   4   4   8        8.26      -19.90     19.90 o 
   5   4   8    10226.11    10207.75    191.68 o 
   6   4   8       32.54       25.35     15.29 o 
   7   4   8      502.28      539.29     32.20 o 
   8   4   8     1748.46     1660.20     49.97 o 
   9   4   8      135.57      144.91     28.23 o 
  10   4   8      444.32      365.71     32.95 o 
  11   4   8      454.02      454.18    108.67 o 
  -9   5   8      123.27      191.04     48.41 o 
  -8   5   8      490.21      499.22     41.38 o 
  -7   5   8     2438.87     2458.27     54.25 o 
  -6   5   8      410.01      404.46     18.60 o 
  -5   5   8      392.19      388.61     19.70 o 
  -4   5   8     2017.05     2071.99     52.66 o 
  -3   5   8     4803.86     4741.84    112.85 o 
  -2   5   8      842.46      823.02     27.30 o 
  -1   5   8     3530.82     3570.42     69.73 o 
   0   5   8     8084.41     8145.13    154.97 o 
   1   5   8      298.52      289.31     26.92 o 
   2   5   8     2422.94     2377.93     48.65 o 
   3   5   8       54.19       26.41     20.04 o 
   4   5   8       22.91       23.57     19.01 o 
   5   5   8       23.60       36.11     26.78 o 
   6   5   8      540.97      518.12     21.66 o 
   7   5   8     3489.13     3543.60    151.00 o 
   8   5   8      147.95      121.63     19.02 o 
   9   5   8      675.50      609.52     64.93 o 
  10   5   8     5278.84     5321.81    174.91 o 
  11   5   8      566.87      490.74     62.73 o 
  -9   6   8      317.55      320.36     38.94 o 
  -8   6   8      100.24      137.44     25.90 o 
  -7   6   8      476.10      452.49     52.67 o 
  -6   6   8      916.41     1047.23     27.85 o 
  -5   6   8     8028.30     8201.36    150.39 o 
  -4   6   8      162.36      183.44     17.85 o 
  -3   6   8      984.98      985.30     33.22 o 
  -2   6   8    10101.18    10202.12    251.56 o 
  -1   6   8       47.73       18.78     16.71 o 
   0   6   8      531.50      568.08     30.23 o 
   1   6   8     4097.81     3827.10     66.44 o 
   2   6   8      365.63      405.47     22.87 o 
   3   6   8       45.81       29.93     22.82 o 
   4   6   8      655.24      690.03     32.86 o 
   5   6   8     6011.60     6521.84    144.24 o 
   6   6   8     2633.06     2718.61    114.37 o 
   7   6   8       35.30       30.76     13.62 o 
   8   6   8      488.28      549.77     37.85 o 
   9   6   8      277.13      219.33     30.67 o 
  10   6   8      153.54      163.13     30.66 o 
  11   6   8        0.54      -25.05     41.15 o 
  -9   7   8      286.83      245.97     35.64 o 
  -8   7   8       26.78       45.50     21.78 o 
  -7   7   8      479.74      507.80     34.88 o 
  -6   7   8      251.99      264.24     24.90 o 
  -5   7   8      252.78      264.97     15.96 o 
  -4   7   8      277.27      257.66     17.07 o 
  -3   7   8     7234.38     7940.50    176.74 o 
  -2   7   8      357.42      312.96     18.23 o 
  -1   7   8       13.21        2.49     13.32 o 
   0   7   8    14781.97    14778.70    393.37 o 
   1   7   8     2684.94     2817.98     53.52 o 
   2   7   8      311.03      309.94     25.01 o 
   3   7   8     3540.20     3272.13     74.41 o 
   4   7   8     2085.04     2008.16     61.42 o 
   5   7   8      570.30      547.00     32.43 o 
   6   7   8      779.09      740.27     38.06 o 
   7   7   8      709.64      742.01     43.25 o 
   8   7   8     1690.82     1625.20     78.78 o 
   9   7   8      557.69      487.25     46.00 o 
  10   7   8      459.73      454.36     64.72 o 
  11   7   8       68.15       98.39     80.95 o 
  -8   8   8      811.59      841.93     54.52 o 
  -7   8   8      272.77      267.77     27.22 o 
  -6   8   8      359.40      316.56     22.29 o 
  -5   8   8       81.68       83.94     12.31 o 
  -4   8   8     2235.36     2352.53     50.59 o 
  -3   8   8        2.34        7.32     19.88 o 
  -2   8   8     4365.94     4598.83     88.70 o 
  -1   8   8     2853.24     2878.24     68.76 o 
   0   8   8      190.88      207.46     18.04 o 
   1   8   8      209.50      196.45     20.58 o 
   2   8   8     5413.56     5521.04    110.03 o 
   3   8   8     1681.01     1653.05     46.62 o 
   4   8   8        1.78        0.90     20.03 o 
   5   8   8     1694.58     1753.99     54.54 o 
   6   8   8     1487.13     1397.85     48.84 o 
   7   8   8       17.98       61.66     31.84 o 
   8   8   8       58.68       62.08     32.73 o 
   9   8   8     1351.84     1504.36     78.19 o 
  10   8   8      371.96      322.39     95.13 o 
  -8   9   8       77.53       73.09     26.37 o 
  -7   9   8      242.07      256.58     23.99 o 
  -6   9   8       97.94      138.20     24.51 o 
  -5   9   8        9.97       -4.18     10.70 o 
  -4   9   8      332.20      369.64     21.29 o 
  -3   9   8      849.44      882.37     29.09 o 
  -2   9   8      296.08      363.99     21.70 o 
  -1   9   8      136.69      128.74     20.34 o 
   0   9   8      707.28      725.48     32.91 o 
   1   9   8     2001.29     1973.08     55.76 o 
   2   9   8     1024.04      995.52     36.09 o 
   3   9   8       60.67       53.82     21.72 o 
   4   9   8     3968.36     4036.13     97.57 o 
   5   9   8     2062.65     1941.81     56.86 o 
   6   9   8       64.99       25.65     19.57 o 
   7   9   8      749.00      746.44     29.13 o 
   8   9   8      942.33     1019.23     74.38 o 
   9   9   8        0.23      -15.26     38.52 o 
  10   9   8       10.59       43.65     37.21 o 
  -7  10   8        9.66       55.00     32.06 o 
  -6  10   8      780.35      714.80     38.61 o 
  -5  10   8      563.44      540.22     29.94 o 
  -4  10   8     2190.92     2259.13     57.70 o 
  -3  10   8       98.08       99.89     17.81 o 
  -2  10   8        3.37       29.39     22.60 o 
  -1  10   8     2847.44     3091.04     70.63 o 
   0  10   8      347.11      325.69     25.78 o 
   1  10   8       46.44       45.21     24.08 o 
   2  10   8     1602.31     1704.54     54.60 o 
   3  10   8     1659.26     1825.39     56.75 o 
   4  10   8        3.95        4.95     27.50 o 
   5  10   8      399.23      383.29     21.53 o 
   6  10   8     2503.67     2436.49     64.79 o 
   7  10   8     2488.72     2435.62     68.53 o 
   8  10   8       62.33       67.20     31.18 o 
   9  10   8       85.99       75.59     39.80 o 
  10  10   8      177.91      189.04     70.04 o 
  -6  11   8      982.36      949.17     74.03 o 
  -5  11   8     1404.18     1459.15     60.85 o 
  -4  11   8      250.45      232.34     19.53 o 
  -3  11   8      459.64      472.28     25.40 o 
  -2  11   8      866.17      845.46     40.54 o 
  -1  11   8       29.19       31.65     22.33 o 
   0  11   8       13.56       27.84     21.12 o 
   1  11   8     2142.18     2428.33     73.07 o 
   2  11   8     1111.80     1112.44     58.12 o 
   3  11   8     1688.80     1787.22     63.80 o 
   4  11   8      636.54      628.68     40.37 o 
   5  11   8     1247.75     1211.16     61.64 o 
   6  11   8        0.86        2.79     16.90 o 
   7  11   8      219.85      211.72     46.99 o 
   8  11   8     1249.03     1182.12     73.12 o 
   9  11   8      241.62      269.52     47.73 o 
  -6  12   8        4.71       -5.08     31.56 o 
  -5  12   8        0.29      -13.27     25.68 o 
  -4  12   8     2654.70     2773.65     68.54 o 
  -3  12   8     1073.59     1169.17     40.89 o 
  -2  12   8      246.25      220.85     45.67 o 
  -1  12   8      246.27      268.99     25.41 o 
   0  12   8      419.25      469.62     36.33 o 
   1  12   8       16.14      -14.11     26.01 o 
   2  12   8      630.77      575.40     39.47 o 
   3  12   8     3120.09     3363.26    102.41 o 
   4  12   8      420.50      455.17     60.97 o 
   5  12   8      453.98      396.42     42.54 o 
   6  12   8      727.43      707.99     37.44 o 
   7  12   8     1365.69     1474.55     91.88 o 
   8  12   8        4.27      -43.93     43.93 o 
  -5  13   8      897.03      996.85     85.83 o 
  -4  13   8      240.25      216.98     31.92 o 
  -3  13   8      129.06      129.42     35.37 o 
  -2  13   8     2060.39     1672.83    437.89 o 
  -1  13   8      380.17      375.38     38.83 o 
   0  13   8       16.44       -5.82     33.66 o 
   1  13   8      903.83     1000.12     55.87 o 
   2  13   8      840.34      839.13     51.65 o 
   3  13   8       62.10       72.59     33.53 o 
   4  13   8        2.85      -37.77     37.77 o 
   5  13   8     1319.88     1361.45     71.24 o 
   6  13   8      701.37      684.05     60.75 o 
   7  13   8       43.87      -59.67     59.67 o 
  -4  14   8      892.63      833.73     68.90 o 
  -3  14   8     1393.48     1625.23    129.76 o 
  -2  14   8      162.95      119.21     72.62 o 
  -1  14   8        1.26       -4.75     43.27 o 
   0  14   8      289.20      287.65     42.56 o 
   1  14   8       79.84      100.40     44.98 o 
   2  14   8       29.94      -11.98     37.76 o 
   3  14   8       71.55       93.07     41.11 o 
   4  14   8      563.00      570.04     94.97 o 
   5  14   8        1.96       69.25     64.23 o 
   6  14   8      385.55      478.02     79.60 o 
  -2  15   8      277.45      299.06     81.21 o 
  -1  15   8      802.12      853.19    112.44 o 
   0  15   8       47.89      -22.90     80.43 o 
   1  15   8      435.71      432.02     64.55 o 
   2  15   8     1585.01     1733.95    117.82 o 
   3  15   8      463.91      607.76     73.85 o 
   4  15   8       94.70      104.58     49.57 o 
   5  15   8      349.32      288.36     74.01 o 
  -3 -14   9      718.73      817.37     67.30 o 
  -2 -14   9       41.04       -0.25     76.38 o 
  -1 -14   9      569.41      542.10     54.21 o 
   0 -14   9       29.17      -26.14     41.40 o 
   1 -14   9        1.50      -12.43     40.77 o 
   2 -14   9      657.01      646.89    209.00 o 
   3 -14   9       13.54       11.45     56.09 o 
  -5 -13   9      413.95      301.23     45.82 o 
  -4 -13   9      313.70      356.29     42.13 o 
  -3 -13   9       76.38      137.49     38.85 o 
  -2 -13   9      182.84      197.92     39.14 o 
  -1 -13   9       81.64       57.72     33.11 o 
   0 -13   9        3.30       35.34     33.35 o 
   1 -13   9      856.62      900.03     64.54 o 
   2 -13   9       45.64       18.71     30.83 o 
   3 -13   9      299.06      352.44     55.90 o 
   4 -13   9      376.90      409.47     61.68 o 
   5 -13   9       32.82       67.25     55.74 o 
  -6 -12   9        3.80       63.41     80.18 o 
  -5 -12   9       30.49       23.25     31.95 o 
  -4 -12   9       25.17       -0.50     32.04 o 
  -3 -12   9      186.10      122.60     37.64 o 
  -2 -12   9      179.17      129.61     34.22 o 
  -1 -12   9        8.14      -27.87     27.87 o 
   0 -12   9     1018.35      864.10     42.56 o 
   1 -12   9      391.88      354.73     45.04 o 
   2 -12   9       88.67      102.14     28.97 o 
   3 -12   9      601.79      307.51    107.37 o 
   4 -12   9        7.18       -7.29     21.78 o 
   5 -12   9      349.42      323.74     30.39 o 
   6 -12   9      330.84      246.11     48.31 o 
  -7 -11   9       42.30       64.29     52.79 o 
  -6 -11   9       78.84      179.09    106.97 o 
  -5 -11   9       35.53       10.29     30.20 o 
  -4 -11   9      293.01      246.26     31.23 o 
  -3 -11   9       27.32       67.10     31.39 o 
  -2 -11   9       17.77       38.78     30.19 o 
  -1 -11   9        0.02        2.17     25.08 o 
   0 -11   9      687.56      605.02     38.80 o 
   1 -11   9       92.60       38.21     25.11 o 
   2 -11   9      105.67      132.66     23.29 o 
   3 -11   9        3.62      -26.62     26.62 o 
   4 -11   9        6.79      -14.97     18.67 o 
   5 -11   9      453.56      405.80     23.43 o 
   6 -11   9       13.79        3.96     35.53 o 
   7 -11   9      171.62       80.68     71.84 o 
  -7 -10   9     1444.73     1590.28    111.94 o 
  -6 -10   9      153.29      149.14     57.43 o 
  -5 -10   9      257.22      298.21     34.32 o 
  -4 -10   9     1075.11     1194.80     55.90 o 
  -3 -10   9      718.23      713.20     39.01 o 
  -2 -10   9     1268.47     1253.90     48.32 o 
  -1 -10   9        0.40      -18.97     24.98 o 
   0 -10   9        4.68       20.98     21.77 o 
   1 -10   9      723.52      838.73     45.80 o 
   2 -10   9      240.07      204.30     26.65 o 
   3 -10   9        0.78       15.35     19.75 o 
   4 -10   9        4.34        5.78     17.44 o 
   5 -10   9        0.56        5.91     15.36 o 
   6 -10   9       17.40       29.68     25.44 o 
   7 -10   9      632.41      642.17     40.90 o 
   8 -10   9      277.96      251.79     51.80 o 
  -8  -9   9     1065.26     1066.87    101.62 o 
  -7  -9   9      195.41      193.13     47.38 o 
  -6  -9   9      876.28      809.85     80.40 o 
  -5  -9   9     1212.25     1269.14     65.65 o 
  -4  -9   9      105.32      116.03     25.44 o 
  -3  -9   9      817.81      797.82     41.18 o 
  -2  -9   9      472.91      464.00     39.54 o 
  -1  -9   9      323.82      312.74     27.10 o 
   0  -9   9      347.11      319.37     26.94 o 
   1  -9   9      837.58      856.46     32.80 o 
   2  -9   9      129.17      111.33     18.20 o 
   3  -9   9       52.60       86.32     39.87 o 
   4  -9   9      104.61      116.91     19.65 o 
   5  -9   9      570.02      614.42     28.58 o 
   6  -9   9       21.69       12.85     20.34 o 
   7  -9   9      287.35      299.73     32.85 o 
   8  -9   9        0.12      -24.55     40.26 o 
  -8  -8   9      537.91      480.20    112.76 o 
  -7  -8   9        0.62      -45.24     53.81 o 
  -6  -8   9       58.73       29.05     36.03 o 
  -5  -8   9      244.51      213.91     22.54 o 
  -4  -8   9      919.18      876.25     39.08 o 
  -3  -8   9      466.53      435.75     38.75 o 
  -2  -8   9       26.75       30.71     26.03 o 
  -1  -8   9       80.35       74.19     21.47 o 
   0  -8   9      319.75      365.52     31.56 o 
   1  -8   9     1219.00     1165.81     41.41 o 
   2  -8   9     2018.79     1998.23     53.89 o 
   3  -8   9      622.10      661.78     74.22 o 
   4  -8   9      337.10      300.29     22.26 o 
   5  -8   9       56.78       40.45     14.49 o 
   6  -8   9       96.71       93.77     12.61 o 
   7  -8   9      348.43      384.10     32.46 o 
   8  -8   9        1.48      -17.89     29.92 o 
   9  -8   9      423.09      494.50     43.93 o 
  -9  -7   9       10.34      -70.28     83.55 o 
  -8  -7   9       38.68       22.09     43.47 o 
  -7  -7   9       54.60        1.55     32.92 o 
  -6  -7   9      133.59       71.16     30.19 o 
  -5  -7   9      198.35      192.27     19.54 o 
  -4  -7   9      241.36      197.32     20.55 o 
  -3  -7   9      707.16      674.56     31.53 o 
  -2  -7   9       79.69       79.33     18.95 o 
  -1  -7   9      637.18      496.12     31.13 o 
   0  -7   9     1983.85     2073.48     91.70 o 
   1  -7   9      794.15      833.36     34.67 o 
   2  -7   9      300.01      321.90     22.01 o 
   3  -7   9     1023.28     1029.77     68.33 o 
   4  -7   9     1122.97     1101.94     39.36 o 
   5  -7   9      667.60      687.06     27.37 o 
   6  -7   9        3.21        8.99     16.31 o 
   7  -7   9      120.66      153.09     26.50 o 
   8  -7   9       91.03       58.41     21.29 o 
   9  -7   9     1103.54     1096.71     62.60 o 
  -9  -6   9      247.57      163.19     74.44 o 
  -8  -6   9     1259.12     1219.20     73.32 o 
  -7  -6   9        3.22       -9.52     36.40 o 
  -6  -6   9      132.12      152.65     34.02 o 
  -5  -6   9       13.66       10.22     29.49 o 
  -4  -6   9      403.94      452.61     25.77 o 
  -3  -6   9        1.21       -3.64     18.41 o 
  -2  -6   9       81.63       62.24     20.88 o 
  -1  -6   9        2.01       -7.59     23.17 o 
   0  -6   9       21.68        0.86     18.27 o 
   1  -6   9      169.05      137.58     21.04 o 
   2  -6   9     1282.84     1440.60     39.96 o 
   3  -6   9       66.67       66.77     16.30 o 
   4  -6   9      138.25      119.75     17.40 o 
   5  -6   9       90.91      106.38     14.34 o 
   6  -6   9      517.01      478.05     20.50 o 
   7  -6   9      925.10      994.93     45.08 o 
   8  -6   9        2.31        4.26     33.19 o 
   9  -6   9        9.83      -22.24     22.24 o 
  10  -6   9      522.07      578.37     46.05 o 
  -9  -5   9      866.74      927.85    146.02 o 
  -8  -5   9      527.47      461.93     56.74 o 
  -7  -5   9       93.08       89.84     44.25 o 
  -6  -5   9     1349.58     1361.97     59.21 o 
  -5  -5   9     1086.14      962.38     50.45 o 
  -4  -5   9      341.14      317.57     19.84 o 
  -3  -5   9      612.20      623.65     35.31 o 
  -2  -5   9      130.55      219.08     23.89 o 
  -1  -5   9     1923.50     1691.48     51.31 o 
   0  -5   9      286.27      341.83     35.01 o 
   1  -5   9      144.90       49.57     20.91 o 
   2  -5   9      376.65      350.57     28.54 o 
   3  -5   9     1367.03     1268.39     62.48 o 
   4  -5   9      145.80      177.41     18.38 o 
   5  -5   9     1966.02     1955.28     47.17 o 
   6  -5   9        0.87       -9.28     13.11 o 
   7  -5   9     1872.53     1939.04     45.04 o 
   8  -5   9        4.21       -2.46     19.89 o 
   9  -5   9        3.79        0.93     20.44 o 
  10  -5   9      113.68       98.09     32.80 o 
  -9  -4   9      492.14      400.76     58.66 o 
  -8  -4   9     1012.50      979.86     61.89 o 
  -7  -4   9       29.15       67.89     33.27 o 
  -6  -4   9        6.90       -2.20     33.21 o 
  -5  -4   9      814.17      871.89     41.34 o 
  -4  -4   9      156.31      131.54     22.77 o 
  -3  -4   9      621.03      553.22     33.70 o 
  -2  -4   9       20.62      -22.31     22.31 o 
  -1  -4   9      191.54      258.26     21.12 o 
   0  -4   9     2926.72     2525.70     64.51 o 
   1  -4   9       44.52       -1.56     19.20 o 
   2  -4   9      459.04      531.89     25.10 o 
   3  -4   9     2766.52     2779.85     60.87 o 
   4  -4   9        7.53      -16.48     16.48 o 
   5  -4   9      949.74      994.21     33.22 o 
   6  -4   9        4.11        4.18     13.41 o 
   7  -4   9      723.30      742.13     25.42 o 
   8  -4   9     1180.43     1095.54     50.05 o 
   9  -4   9      369.08      287.28     30.54 o 
  10  -4   9      471.08      479.91     35.69 o 
 -10  -3   9      324.96      209.52     68.97 o 
  -9  -3   9      391.96      397.30     59.99 o 
  -8  -3   9        2.42       22.79     31.17 o 
  -7  -3   9      614.03      611.43     40.35 o 
  -6  -3   9     1050.14      953.57     44.16 o 
  -5  -3   9     2961.40     3124.08     82.62 o 
  -4  -3   9        9.63      -14.22     22.35 o 
  -3  -3   9      885.44      943.51     45.95 o 
  -2  -3   9        2.93       -8.57     18.86 o 
  -1  -3   9     1338.43     1258.37     38.95 o 
   0  -3   9     7526.39     8101.23    151.42 o 
   1  -3   9     6427.69     6497.40    126.44 o 
   2  -3   9     7731.39     7966.07    151.48 o 
   3  -3   9       47.27       53.65     14.71 o 
   4  -3   9     3052.01     3245.49     64.37 o 
   5  -3   9        1.43       -8.30     14.68 o 
   6  -3   9       25.50       43.34     13.85 o 
   7  -3   9      603.10      681.22     25.63 o 
   8  -3   9       21.27       27.13     11.67 o 
   9  -3   9       49.97       39.35     22.66 o 
  10  -3   9     1045.43     1119.08     82.85 o 
  11  -3   9      479.49      443.15     56.86 o 
 -10  -2   9      372.56      427.38     94.74 o 
  -9  -2   9        1.36       -0.52     36.01 o 
  -8  -2   9        8.70       14.53     35.72 o 
  -7  -2   9      364.12      391.60     53.20 o 
  -6  -2   9       98.44      118.77     31.10 o 
  -5  -2   9     1775.94     2067.61     50.95 o 
  -4  -2   9      218.87      228.75     18.95 o 
  -3  -2   9     1498.62     1726.44     64.92 o 
  -2  -2   9     3444.46     3408.28     84.44 o 
  -1  -2   9     2895.44     3239.12     72.04 o 
   0  -2   9      567.84      688.06     29.94 o 
   1  -2   9     4353.08     4038.67     88.54 o 
   2  -2   9     1173.12     1220.82     35.08 o 
   3  -2   9      179.32      194.08     18.15 o 
   4  -2   9     1616.82     1433.38     52.06 o 
   5  -2   9      168.15      209.08     37.74 o 
   6  -2   9      791.73      813.24     33.40 o 
   7  -2   9     2293.35     2533.22     56.34 o 
   8  -2   9       57.84       65.14     15.84 o 
   9  -2   9     2092.34     2205.51     54.09 o 
  10  -2   9      164.20      153.63     12.42 o 
  11  -2   9      594.47      635.18     61.74 o 
 -10  -1   9      212.37      283.70     83.03 o 
  -9  -1   9       16.93       10.17     37.83 o 
  -8  -1   9      262.48      243.50     33.85 o 
  -7  -1   9      491.83      467.81     31.65 o 
  -6  -1   9     1938.81     2026.50     63.60 o 
  -5  -1   9     2627.23     2665.05     61.11 o 
  -4  -1   9     5076.62     5060.29    120.77 o 
  -3  -1   9       12.91      -19.42     19.42 o 
  -2  -1   9      660.61      564.17     25.62 o 
  -1  -1   9        5.87        7.69     20.39 o 
   0  -1   9      444.83      574.09     28.03 o 
   1  -1   9      290.02      236.96     23.16 o 
   2  -1   9     7667.79     8140.44    151.97 o 
   3  -1   9     2037.81     1912.07     53.56 o 
   4  -1   9      634.73      564.50     23.05 o 
   5  -1   9      385.71      429.26     21.40 o 
   6  -1   9      947.92      871.48     51.02 o 
   7  -1   9       95.39      103.26     21.17 o 
   8  -1   9     1006.94     1050.51     46.85 o 
   9  -1   9      149.89      191.81     21.25 o 
  10  -1   9        0.24       -5.34     14.65 o 
  11  -1   9      809.74      672.65     39.92 o 
 -10   0   9      307.86      163.19     71.58 o 
  -9   0   9       29.88        2.23     34.36 o 
  -8   0   9      232.75      288.70     87.13 o 
  -7   0   9      107.00      132.31     27.44 o 
  -6   0   9      906.39      925.86     40.30 o 
  -5   0   9      544.45      532.37     22.91 o 
  -4   0   9      609.95      724.82     25.57 o 
  -3   0   9      260.17      362.44     24.80 o 
  -2   0   9     1062.94     1015.62     35.13 o 
  -1   0   9     4766.70     5273.76    103.58 o 
   0   0   9       22.41       47.01     19.31 o 
   1   0   9    13398.68    12344.22    215.39 o 
   2   0   9      458.37      474.57     24.87 o 
   3   0   9     5522.66     5872.48     98.61 o 
   4   0   9      224.60      127.14     24.61 o 
   5   0   9     1178.80     1084.36     44.86 o 
   6   0   9       24.27       21.04     17.83 o 
   7   0   9       85.11      143.63     43.28 o 
   8   0   9        2.68       19.72     17.39 o 
   9   0   9        0.69       -8.81     24.99 o 
  10   0   9       43.50       35.31     21.16 o 
  11   0   9      233.91      262.59     43.71 o 
 -10   1   9       15.65        8.59     42.95 o 
  -9   1   9      162.62      151.61     31.33 o 
  -8   1   9        4.21      -23.67     23.67 o 
  -7   1   9      470.29      445.63     34.34 o 
  -6   1   9        5.08        8.95     13.30 o 
  -5   1   9       98.32       95.96     16.29 o 
  -4   1   9      875.99      794.87     41.43 o 
  -3   1   9      370.01      369.54     18.69 o 
  -2   1   9     3347.01     3603.96     83.37 o 
  -1   1   9     2602.69     2340.17     57.60 o 
   0   1   9       94.83       55.77     20.12 o 
   1   1   9     7616.87     8954.34    163.22 o 
   2   1   9     1103.05     1138.79     37.70 o 
   3   1   9     3895.97     3604.97     66.28 o 
   4   1   9      578.78      526.31     27.82 o 
   5   1   9     1760.05     1673.02     53.08 o 
   6   1   9     1730.15     1608.68     41.11 o 
   7   1   9      596.76      637.68     28.50 o 
   8   1   9      426.80      464.25     43.22 o 
   9   1   9        1.99      -14.89     18.70 o 
  10   1   9      104.68      154.15     25.91 o 
  11   1   9       84.57       87.84     89.67 o 
 -10   2   9       47.78        5.73     37.22 o 
  -9   2   9      151.24      143.15     45.81 o 
  -8   2   9      180.00      213.55     26.13 o 
  -7   2   9      363.42      358.41     54.23 o 
  -6   2   9      770.15      724.28     32.68 o 
  -5   2   9      638.07      641.43     25.49 o 
  -4   2   9       46.63       59.74     14.98 o 
  -3   2   9       71.95       42.49     16.47 o 
  -2   2   9     2937.14     3027.38     59.77 o 
  -1   2   9      117.59       95.79     17.28 o 
   0   2   9       35.43       64.45     21.31 o 
   1   2   9     7684.91     7809.77    147.42 o 
   2   2   9     2955.41     2934.21     66.68 o 
   3   2   9     2302.33     2435.44     68.09 o 
   4   2   9      369.46      291.45     24.25 o 
   5   2   9     3455.96     3452.46     82.99 o 
   6   2   9       42.71       56.02     14.82 o 
   7   2   9     4025.73     4013.83     98.96 o 
   8   2   9      246.01      252.31     21.90 o 
   9   2   9      190.45      211.19     22.40 o 
  10   2   9      291.00      227.55     31.59 o 
  11   2   9        1.72       11.38     44.76 o 
  -9   3   9      796.07      671.62     44.34 o 
  -8   3   9      184.16      141.93     25.02 o 
  -7   3   9     1001.07      952.68     38.94 o 
  -6   3   9      157.17      155.33     18.53 o 
  -5   3   9      141.95      102.46     17.73 o 
  -4   3   9     1620.97     1444.67     37.84 o 
  -3   3   9       48.74        6.78     18.40 o 
  -2   3   9     2154.08     2340.02     50.24 o 
  -1   3   9      262.54      273.88     19.96 o 
   0   3   9     5791.11     5699.01    115.57 o 
   1   3   9        0.61       33.02     18.98 o 
   2   3   9      561.96      765.85     31.93 o 
   3   3   9      239.40      284.32     12.48 o 
   4   3   9      386.36      366.05     26.99 o 
   5   3   9     1474.43     1580.79     47.49 o 
   6   3   9        2.49      -14.46     14.46 o 
   7   3   9     2008.87     2006.88     74.27 o 
   8   3   9        9.73        7.02     14.79 o 
   9   3   9     2074.08     1956.52     63.75 o 
  10   3   9       13.80       -3.24     38.17 o 
  11   3   9       18.96      -44.71     44.71 o 
  -9   4   9      315.56      294.37     51.54 o 
  -8   4   9      496.07      519.35     27.63 o 
  -7   4   9     3900.74     4126.84     99.75 o 
  -6   4   9     1524.85     1461.48     46.15 o 
  -5   4   9      523.54      520.75     27.24 o 
  -4   4   9       77.85       75.88     21.14 o 
  -3   4   9      188.66      221.46     23.29 o 
  -2   4   9      917.96     1061.19     31.27 o 
  -1   4   9       50.98       67.14     17.31 o 
   0   4   9     2407.32     2719.05     65.45 o 
   1   4   9     1538.84     1628.89     46.60 o 
   2   4   9    14921.82    15212.14    273.31 o 
   3   4   9     1829.49     1779.05     62.02 o 
   4   4   9     2325.67     2339.83     61.22 o 
   5   4   9     1364.33     1336.90     45.08 o 
   6   4   9        2.53      -16.78     20.93 o 
   7   4   9     1408.59     1345.41     40.11 o 
   8   4   9      565.94      539.92     30.22 o 
   9   4   9       64.62       68.26     25.75 o 
  10   4   9       19.36        5.37     28.74 o 
  11   4   9      243.36      190.75     68.58 o 
  -9   5   9       90.25       77.04     37.22 o 
  -8   5   9       93.46       56.25     26.05 o 
  -7   5   9      208.62      184.35     16.61 o 
  -6   5   9     1031.69     1067.80     34.64 o 
  -5   5   9      212.42      250.61     18.76 o 
  -4   5   9      283.81      281.28     22.19 o 
  -3   5   9     2869.95     2714.12     60.65 o 
  -2   5   9       22.85       27.43     15.59 o 
  -1   5   9      858.18     1052.10     32.80 o 
   0   5   9     3216.04     3253.52     64.37 o 
   1   5   9     3546.39     3404.18     75.82 o 
   2   5   9     3432.79     3387.90     65.85 o 
   3   5   9      245.36      273.67     27.55 o 
   4   5   9     6102.22     6032.98    127.29 o 
   5   5   9      118.17      122.55     23.81 o 
   6   5   9     4970.92     5273.28    119.58 o 
   7   5   9     1193.95     1087.25     50.37 o 
   8   5   9       45.19       64.79     31.37 o 
   9   5   9      770.76      706.20     38.38 o 
  10   5   9        0.78       -2.39     30.38 o 
  11   5   9      215.39      215.84     61.04 o 
  -9   6   9       19.07        8.59     40.08 o 
  -8   6   9      267.66      288.20     31.77 o 
  -7   6   9      200.37      174.16     11.93 o 
  -6   6   9       13.56      -12.09     12.09 o 
  -5   6   9     1822.70     1858.83     50.99 o 
  -4   6   9     1909.95     1932.57     62.89 o 
  -3   6   9     1387.88     1481.54     54.08 o 
  -2   6   9     2604.84     2640.95     78.22 o 
  -1   6   9     5330.01     5562.66    103.00 o 
   0   6   9       57.91       59.01     17.81 o 
   1   6   9      645.93      580.37     23.46 o 
   2   6   9       22.86       18.85     11.61 o 
   3   6   9       70.25       36.28     22.73 o 
   4   6   9      196.56      168.97     24.18 o 
   5   6   9       17.27        4.81     21.64 o 
   6   6   9     4057.56     4056.63    111.69 o 
   7   6   9        8.15      -11.82     19.90 o 
   8   6   9     2142.53     1890.42     91.64 o 
   9   6   9      345.16      331.41     38.06 o 
  10   6   9       26.22       59.78     34.90 o 
  11   6   9      508.81      445.08    104.11 o 
  -8   7   9      610.78      580.16     60.38 o 
  -7   7   9      130.55      153.45     39.30 o 
  -6   7   9      588.57      605.46     23.05 o 
  -5   7   9     1016.19     1005.41     42.27 o 
  -4   7   9      204.21      229.60     18.55 o 
  -3   7   9      265.93      258.33     20.69 o 
  -2   7   9      157.57       77.27     19.48 o 
  -1   7   9      840.06      946.20     29.35 o 
   0   7   9      358.32      429.72     22.93 o 
   1   7   9     1168.57     1159.12     33.19 o 
   2   7   9      535.30      650.25     31.36 o 
   3   7   9       13.18       40.27     18.08 o 
   4   7   9      825.59      773.12     38.31 o 
   5   7   9     1964.51     1828.90     64.80 o 
   6   7   9      708.52      698.57     48.47 o 
   7   7   9        1.22      -14.74     31.69 o 
   8   7   9      970.34      893.81     35.45 o 
   9   7   9      117.67      121.91     29.83 o 
  10   7   9       85.25       57.76     25.82 o 
  11   7   9      356.05      439.61    118.69 o 
  -8   8   9      297.38      261.73     42.97 o 
  -7   8   9      634.50      689.56     48.10 o 
  -6   8   9        4.86       12.87     18.72 o 
  -5   8   9      571.73      563.65     25.03 o 
  -4   8   9     2205.45     2385.21     60.14 o 
  -3   8   9       45.04       52.45     20.15 o 
  -2   8   9     1255.31     1184.23     45.07 o 
  -1   8   9      642.59      649.02     26.64 o 
   0   8   9      302.04      266.06     19.69 o 
   1   8   9      870.26      822.43     28.63 o 
   2   8   9      349.56      310.32     27.79 o 
   3   8   9      664.72      739.54     38.66 o 
   4   8   9        2.35       12.34     23.08 o 
   5   8   9      965.58      941.62     45.80 o 
   6   8   9      607.79      598.66     44.26 o 
   7   8   9        5.28      -24.25     31.31 o 
   8   8   9        4.02        8.02     18.12 o 
   9   8   9      405.84      309.75     33.32 o 
  10   8   9       21.89       24.19     73.40 o 
  -7   9   9       52.19       65.35     24.38 o 
  -6   9   9       21.67       11.65     22.73 o 
  -5   9   9        1.01        3.89     13.28 o 
  -4   9   9        5.22       10.84     16.73 o 
  -3   9   9      196.89      189.05     23.07 o 
  -2   9   9     2349.17     2317.36     56.20 o 
  -1   9   9       25.59       28.62     16.95 o 
   0   9   9      927.62      900.06     32.78 o 
   1   9   9     4231.04     4485.57     91.70 o 
   2   9   9        4.02        8.61     24.82 o 
   3   9   9     2058.92     2046.17     59.34 o 
   4   9   9       99.92      129.04     23.81 o 
   5   9   9     2033.65     1993.93     65.81 o 
   6   9   9       50.67       25.55     28.87 o 
   7   9   9      394.45      408.34     41.53 o 
   8   9   9       19.10      -30.91     35.13 o 
   9   9   9      268.27      256.99     42.22 o 
  10   9   9       10.64       20.39     37.30 o 
  -7  10   9       20.13       22.65     31.50 o 
  -6  10   9        0.15       -0.99     37.46 o 
  -5  10   9       64.02       51.18     17.66 o 
  -4  10   9        2.77        1.77     14.83 o 
  -3  10   9      155.13      172.03     31.54 o 
  -2  10   9       17.86       19.75     30.96 o 
  -1  10   9     3347.63     3512.97     81.21 o 
   0  10   9      942.77      919.34     34.87 o 
   1  10   9       15.80       30.52     22.52 o 
   2  10   9      189.51      231.06     24.10 o 
   3  10   9      556.31      510.67     35.57 o 
   4  10   9     1633.54     1730.49     59.50 o 
   5  10   9      827.42      803.18     42.16 o 
   6  10   9       20.11       68.33     27.33 o 
   7  10   9      120.50       91.83     53.20 o 
   8  10   9      763.40      741.44     57.95 o 
   9  10   9      775.23      819.75     90.50 o 
  -6  11   9        4.10      -27.11     29.15 o 
  -5  11   9       12.09       53.31     16.32 o 
  -4  11   9       11.97       17.82     17.49 o 
  -3  11   9      410.26      308.00     22.97 o 
  -2  11   9       75.55      116.57     31.56 o 
  -1  11   9      379.73      365.79     25.03 o 
   0  11   9        3.96       12.63     19.96 o 
   1  11   9      339.86      344.06     39.32 o 
   2  11   9      320.63      334.08     34.15 o 
   3  11   9       66.76       61.09     26.41 o 
   4  11   9     5058.18     5525.83    137.55 o 
   5  11   9      289.53      359.44     37.14 o 
   6  11   9      395.05      294.33     39.07 o 
   7  11   9      426.56      344.25     47.80 o 
   8  11   9       74.42      101.12     52.91 o 
   9  11   9      229.85      266.69     56.73 o 
  -5  12   9      133.17      107.03     38.35 o 
  -4  12   9      470.56      367.63     35.90 o 
  -3  12   9      596.24      544.18     38.99 o 
  -2  12   9       75.43       46.92     23.67 o 
  -1  12   9      100.05      110.87     26.48 o 
   0  12   9      789.30      814.61     48.97 o 
   1  12   9      204.05      243.46     34.61 o 
   2  12   9       65.63       54.24     29.65 o 
   3  12   9      130.53      184.42     39.61 o 
   4  12   9     2486.40     2399.10     91.87 o 
   5  12   9       42.21      118.53     35.17 o 
   6  12   9     1146.61     1054.49     69.40 o 
   7  12   9       20.37        3.19     44.26 o 
   8  12   9       43.28      108.09     59.50 o 
  -4  13   9     1090.06     1144.10     80.48 o 
  -3  13   9      951.27      926.50     74.47 o 
  -2  13   9     1135.51      755.91    368.93 o 
  -1  13   9     1043.34      944.30     48.66 o 
   0  13   9      264.37      156.27     39.52 o 
   1  13   9       17.17       -4.76     36.06 o 
   2  13   9      108.09      187.85     36.33 o 
   3  13   9      199.43      249.55     39.81 o 
   4  13   9        4.47       26.59     39.96 o 
   5  13   9      712.11      730.60     58.39 o 
   6  13   9       24.74       33.31     51.10 o 
   7  13   9        3.33       22.09     57.03 o 
  -3  14   9      388.08      378.46     62.89 o 
  -2  14   9      148.33      117.30     58.62 o 
  -1  14   9      583.55      577.43     59.41 o 
   0  14   9       15.47      -44.17     44.46 o 
   1  14   9      679.21      802.96     61.47 o 
   2  14   9       26.48       72.29     42.51 o 
   3  14   9     1242.60     1126.53     71.00 o 
   4  14   9      258.27      239.03     47.77 o 
   5  14   9      119.79      115.37     64.68 o 
   6  14   9       61.21        5.41     56.62 o 
  -1  15   9       28.97      115.56     72.10 o 
   0  15   9       47.49      189.74     89.02 o 
   1  15   9      188.51      231.88     92.92 o 
   2  15   9      139.04       74.71     55.22 o 
   3  15   9      451.20      437.08    106.19 o 
   4  15   9       46.15       11.93     57.52 o 
   5  15   9      468.98      459.55     76.66 o 
  -3 -14  10      243.04      275.14     52.79 o 
  -2 -14  10      621.02      694.49     67.50 o 
  -1 -14  10      365.62      375.58     58.34 o 
   0 -14  10        1.51      -21.57     33.59 o 
   1 -14  10       55.76       31.43     42.84 o 
   2 -14  10      677.26      668.49    121.55 o 
  -4 -13  10        1.83       38.58     37.54 o 
  -3 -13  10        6.87        6.97     37.20 o 
  -2 -13  10      253.42      199.64     38.57 o 
  -1 -13  10       18.55       -0.95     32.11 o 
   0 -13  10      880.44      986.22     56.30 o 
   1 -13  10      791.82      764.43     59.39 o 
   2 -13  10       18.89       25.88     38.04 o 
   3 -13  10      110.82      195.75     63.25 o 
   4 -13  10     1072.39      944.68     87.22 o 
  -5 -12  10      729.62      836.33     53.93 o 
  -4 -12  10      283.87      311.04     50.24 o 
  -3 -12  10      180.49      187.46     45.98 o 
  -2 -12  10      795.78      807.94     74.76 o 
  -1 -12  10      157.69      203.02     35.73 o 
   0 -12  10       95.91      124.46     33.94 o 
   1 -12  10      401.82      443.81     38.66 o 
   2 -12  10     1412.81     1481.33     62.97 o 
   3 -12  10      792.33      688.92    286.20 o 
   4 -12  10        4.51       19.27     89.28 o 
   5 -12  10      382.20      307.27     53.13 o 
   6 -12  10      346.03      413.71     61.45 o 
  -6 -11  10      162.51      181.81     61.72 o 
  -5 -11  10      153.43      139.72     30.44 o 
  -4 -11  10        9.31       30.23     47.06 o 
  -3 -11  10      665.29      634.02     49.52 o 
  -2 -11  10       31.69       36.47     33.65 o 
  -1 -11  10       20.81       37.13     31.28 o 
   0 -11  10     1541.72     1581.60     82.36 o 
   1 -11  10     2771.50     2867.77     97.22 o 
   2 -11  10      641.15      554.83     35.65 o 
   3 -11  10        1.21       19.03     33.59 o 
   4 -11  10     2085.21     2254.68     97.65 o 
   5 -11  10       83.78       63.58     20.74 o 
   6 -11  10       40.06       41.48     39.25 o 
   7 -11  10        2.06      -34.91     53.23 o 
  -7 -10  10      617.88      687.34     78.24 o 
  -6 -10  10        6.21      -14.32     66.37 o 
  -5 -10  10       23.15       18.97     36.26 o 
  -4 -10  10      927.55     1013.82     52.15 o 
  -3 -10  10       58.71       32.57     28.73 o 
  -2 -10  10     1044.04     1052.65     48.93 o 
  -1 -10  10        6.48      -15.64     24.70 o 
   0 -10  10     1181.00     1137.84     49.18 o 
   1 -10  10      173.85      190.68     24.53 o 
   2 -10  10      202.86      179.27     24.69 o 
   3 -10  10     2967.45     3112.33     86.14 o 
   4 -10  10      235.81      197.55     28.54 o 
   5 -10  10      197.17      177.81     18.96 o 
   6 -10  10      553.87      600.54     43.01 o 
   7 -10  10       60.73       57.24     46.07 o 
  -8  -9  10       11.96      -32.39     80.69 o 
  -7  -9  10        2.15      -74.96     74.96 o 
  -6  -9  10      144.83      101.00     45.13 o 
  -5  -9  10      576.33      540.21     31.96 o 
  -4  -9  10       76.96      110.08     25.97 o 
  -3  -9  10     1098.58     1101.45     46.11 o 
  -2  -9  10     2525.95     2705.50     72.39 o 
  -1  -9  10      174.44      184.03     26.03 o 
   0  -9  10      185.85      171.56     23.92 o 
   1  -9  10     1364.47     1495.74     50.13 o 
   2  -9  10     1154.17     1173.88     42.53 o 
   3  -9  10      141.74      181.40     25.79 o 
   4  -9  10       43.11       67.64     21.37 o 
   5  -9  10     1626.32     1740.14     52.20 o 
   6  -9  10        3.20      -12.54     12.54 o 
   7  -9  10      617.67      521.34     36.76 o 
   8  -9  10      861.83      960.58     68.42 o 
  -8  -8  10      360.01      548.87     85.61 o 
  -7  -8  10     1973.53     1868.33     95.26 o 
  -6  -8  10     1012.52     1017.35     67.35 o 
  -5  -8  10      181.39      185.67     20.78 o 
  -4  -8  10     4074.92     4372.93    103.75 o 
  -3  -8  10       86.68       91.21     24.12 o 
  -2  -8  10      250.53      207.54     26.25 o 
  -1  -8  10     4823.89     5021.11    115.10 o 
   0  -8  10     2735.74     2593.43     78.06 o 
   1  -8  10      353.72      280.05     26.01 o 
   2  -8  10      834.44      834.97     37.92 o 
   3  -8  10      519.34      547.82     29.05 o 
   4  -8  10     1073.37     1013.69     43.75 o 
   5  -8  10      140.10      114.87     26.90 o 
   6  -8  10        7.65      -13.46     13.46 o 
   7  -8  10     1110.07     1231.41     72.10 o 
   8  -8  10        2.74        7.15     24.39 o 
   9  -8  10       82.59        0.00     68.71 o 
  -8  -7  10      407.61      337.57     51.86 o 
  -7  -7  10      855.77      700.74     55.68 o 
  -6  -7  10       24.22       26.58     34.72 o 
  -5  -7  10     3389.08     3228.25     81.00 o 
  -4  -7  10      373.76      335.64     27.01 o 
  -3  -7  10      162.90      126.08     22.48 o 
  -2  -7  10      910.41      875.07     40.24 o 
  -1  -7  10     1543.95     1514.05     52.23 o 
   0  -7  10      207.12      203.77     28.04 o 
   1  -7  10     4282.38     4314.96    109.09 o 
   2  -7  10     5152.87     5135.85    110.20 o 
   3  -7  10      772.82      718.69     47.09 o 
   4  -7  10      661.21      670.64     32.94 o 
   5  -7  10      305.97      270.49     24.72 o 
   6  -7  10      428.98      447.60     22.31 o 
   7  -7  10       85.28       62.24     25.53 o 
   8  -7  10       89.02       79.76     23.37 o 
   9  -7  10      359.87      367.51     43.47 o 
  -9  -6  10        1.40       44.23     46.64 o 
  -8  -6  10      164.61       77.63     59.09 o 
  -7  -6  10      127.58      116.12     41.82 o 
  -6  -6  10      797.25      908.92     57.79 o 
  -5  -6  10      828.65      838.90     30.54 o 
  -4  -6  10      166.40      161.52     18.73 o 
  -3  -6  10     3870.03     3734.06    112.89 o 
  -2  -6  10      137.50      120.42     27.66 o 
  -1  -6  10      598.88      528.78     34.92 o 
   0  -6  10    10630.68    11304.00    225.03 o 
   1  -6  10     1912.91     1845.66     54.82 o 
   2  -6  10      379.34      354.55     24.48 o 
   3  -6  10     2887.82     2935.81     65.91 o 
   4  -6  10     4390.53     4256.78    100.03 o 
   5  -6  10       36.31       31.85     15.99 o 
   6  -6  10        1.96        1.15     12.58 o 
   7  -6  10      168.06      174.67     20.59 o 
   8  -6  10       25.71       25.96     25.77 o 
   9  -6  10       21.68       44.74     25.61 o 
  10  -6  10      552.75      592.39     55.18 o 
  -9  -5  10      239.58      246.90     57.27 o 
  -8  -5  10     1970.48     1981.58    159.03 o 
  -7  -5  10      263.33      232.32     78.80 o 
  -6  -5  10      465.34      477.66     44.98 o 
  -5  -5  10      527.60      546.46     39.31 o 
  -4  -5  10     2829.19     2901.38     72.74 o 
  -3  -5  10       85.02       59.09     21.86 o 
  -2  -5  10      449.97      403.07     29.53 o 
  -1  -5  10     1591.54     1612.89     50.44 o 
   0  -5  10      377.60      325.28     27.07 o 
   1  -5  10       18.38       13.27     17.54 o 
   2  -5  10     5997.42     5523.74    135.92 o 
   3  -5  10     1695.46     1661.15     42.50 o 
   4  -5  10      783.66      816.49     34.80 o 
   5  -5  10      222.71      263.43     22.38 o 
   6  -5  10     3994.96     4240.83    125.57 o 
   7  -5  10       55.05       77.01     13.87 o 
   8  -5  10      723.87      627.65     41.51 o 
   9  -5  10     1194.71     1241.41     66.88 o 
  10  -5  10       57.15       53.15     33.13 o 
  -9  -4  10      579.73      527.42     59.89 o 
  -8  -4  10      368.79      312.21     46.03 o 
  -7  -4  10      400.01      370.49     42.41 o 
  -6  -4  10      843.87      784.44     55.89 o 
  -5  -4  10      305.15      299.81     32.38 o 
  -4  -4  10       41.26       26.53     21.53 o 
  -3  -4  10     2691.06     2714.49     71.47 o 
  -2  -4  10     1410.52     1388.27     46.90 o 
  -1  -4  10      544.04      547.68     30.73 o 
   0  -4  10     1786.18     1811.90     53.25 o 
   1  -4  10     3112.98     3031.34    121.23 o 
   2  -4  10       15.93      -17.22     17.22 o 
   3  -4  10     1150.19     1079.16     34.86 o 
   4  -4  10     1928.21     1859.29     46.48 o 
   5  -4  10     3822.10     3709.29     87.77 o 
   6  -4  10      440.34      498.57     25.42 o 
   7  -4  10       16.26        2.72     15.66 o 
   8  -4  10     8139.99     8990.43    182.73 o 
   9  -4  10      384.08      334.37     31.33 o 
  10  -4  10      120.58       55.94     34.46 o 
  -9  -3  10      175.14      192.70     48.16 o 
  -8  -3  10     2494.27     2585.06    106.37 o 
  -7  -3  10     2864.29     3073.10    113.32 o 
  -6  -3  10     2345.78     2209.01     74.75 o 
  -5  -3  10     1612.45     1590.34     54.60 o 
  -4  -3  10     2055.06     2069.57     61.35 o 
  -3  -3  10       15.52      -21.83     23.05 o 
  -2  -3  10      157.14      144.76     21.60 o 
  -1  -3  10     1308.10     1179.57     48.03 o 
   0  -3  10        6.35       -5.68     20.91 o 
   1  -3  10     1057.07     1100.59     37.58 o 
   2  -3  10      280.26      350.56     36.29 o 
   3  -3  10     1977.23     1962.92     49.94 o 
   4  -3  10        1.03       11.15     16.09 o 
   5  -3  10       82.21       77.39     20.80 o 
   6  -3  10     2036.37     2014.44     90.89 o 
   7  -3  10       94.85       95.49     22.13 o 
   8  -3  10      601.47      569.69     24.61 o 
   9  -3  10      559.06      504.55     21.51 o 
  10  -3  10     2438.64     2446.60    107.97 o 
  11  -3  10       68.58        5.56     48.28 o 
  -9  -2  10     1148.86     1242.18    156.04 o 
  -8  -2  10      552.10      495.95     45.52 o 
  -7  -2  10       81.37       65.86     25.19 o 
  -6  -2  10     3672.44     3554.15     97.13 o 
  -5  -2  10     3247.12     3434.74     71.89 o 
  -4  -2  10     6796.17     7251.88    151.96 o 
  -3  -2  10     2106.00     2260.76     62.57 o 
  -2  -2  10     6321.84     6505.94    136.19 o 
  -1  -2  10      982.53     1106.09     40.54 o 
   0  -2  10      956.91      957.58     33.93 o 
   1  -2  10     9419.67     8791.05    165.48 o 
   2  -2  10       29.98       40.75     24.64 o 
   3  -2  10      134.11      154.75     16.79 o 
   4  -2  10       54.04       44.47     15.63 o 
   5  -2  10     2059.39     2077.15     48.54 o 
   6  -2  10      133.51      118.50     29.46 o 
   7  -2  10      142.17      147.48     24.32 o 
   8  -2  10     4774.68     4962.00    110.41 o 
   9  -2  10      707.42      766.52     29.54 o 
  10  -2  10       47.87       52.60     13.86 o 
  11  -2  10       60.72       -4.43     52.58 o 
  -9  -1  10       15.40      -16.64     29.39 o 
  -8  -1  10     1041.81     1066.78     56.28 o 
  -7  -1  10     1789.55     1632.20     57.96 o 
  -6  -1  10      381.13      381.37     31.50 o 
  -5  -1  10      195.30      202.71     17.14 o 
  -4  -1  10     6525.92     6987.54    128.05 o 
  -3  -1  10     2307.07     2132.20     57.21 o 
  -2  -1  10      162.55      186.00     22.17 o 
  -1  -1  10     1594.95     1739.46     45.93 o 
   0  -1  10    15298.63    15100.92    260.50 o 
   1  -1  10       90.99       26.53     20.36 o 
   2  -1  10       11.26      -20.61     33.02 o 
   3  -1  10    13922.39    13773.18    223.38 o 
   4  -1  10      806.46      735.67     26.51 o 
   5  -1  10      569.10      572.12     24.28 o 
   6  -1  10      556.85      585.60     27.07 o 
   7  -1  10     1471.57     1565.88     56.46 o 
   8  -1  10      795.90      784.74     39.74 o 
   9  -1  10        1.18        3.31     18.86 o 
  10  -1  10     2256.04     2389.87     69.68 o 
  11  -1  10      517.72      507.77     56.29 o 
  -9   0  10     1417.42     1282.39    117.65 o 
  -8   0  10       19.48        5.09     34.23 o 
  -7   0  10     1478.59     1548.71     54.81 o 
  -6   0  10      331.20      377.51     30.07 o 
  -5   0  10     2171.05     2200.07     54.71 o 
  -4   0  10     1150.01     1063.26     33.53 o 
  -3   0  10     2118.96     2003.78     53.96 o 
  -2   0  10     1854.79     1891.62     52.82 o 
  -1   0  10     4597.38     4498.52     91.28 o 
   0   0  10     2754.92     2837.44     62.18 o 
   1   0  10      386.36      300.10     22.78 o 
   2   0  10     8265.71     8459.76    163.74 o 
   3   0  10       68.66       75.86     15.89 o 
   4   0  10      127.57      114.79     19.91 o 
   5   0  10     1745.21     1708.91     48.63 o 
   6   0  10     3449.19     3543.50     84.15 o 
   7   0  10      729.15      738.11     28.65 o 
   8   0  10     1234.03     1296.63     83.12 o 
   9   0  10     3250.58     3587.50    115.82 o 
  10   0  10      317.52      307.58     30.15 o 
  11   0  10        0.34       62.50     33.85 o 
  -9   1  10      162.55      203.54     57.26 o 
  -8   1  10     1105.85      828.53    361.45 o 
  -7   1  10     2562.66     2830.45     95.40 o 
  -6   1  10      224.97      180.52     18.32 o 
  -5   1  10     1469.27     1471.43     44.46 o 
  -4   1  10     2229.10     2130.65     51.55 o 
  -3   1  10     2991.12     2830.02     70.95 o 
  -2   1  10      204.85      166.45     20.51 o 
  -1   1  10      138.15       60.95     21.08 o 
   0   1  10     5512.70     5624.24    110.64 o 
   1   1  10    14942.33    14638.22    258.95 o 
   2   1  10       20.98       28.61     21.89 o 
   3   1  10      641.52      568.60     27.16 o 
   4   1  10     1022.52      836.28     28.71 o 
   5   1  10      521.96      489.48     27.95 o 
   6   1  10      596.93      628.65     30.03 o 
   7   1  10     2226.10     2329.01     60.02 o 
   8   1  10     1209.60     1295.52     43.06 o 
   9   1  10       10.82       28.95     19.63 o 
  10   1  10      510.56      561.38     36.99 o 
  11   1  10      821.42      817.26     66.41 o 
  -9   2  10      219.20      237.63     65.85 o 
  -8   2  10     1670.68     1781.33     71.67 o 
  -7   2  10       49.93       54.01     35.00 o 
  -6   2  10       60.91       66.34     16.32 o 
  -5   2  10      926.94      950.44     33.24 o 
  -4   2  10       16.31       -7.86     15.10 o 
  -3   2  10      202.24      182.69     18.05 o 
  -2   2  10      703.99      605.21     29.71 o 
  -1   2  10    14115.26    13481.06    247.39 o 
   0   2  10       13.05       44.72     19.06 o 
   1   2  10       11.46       -4.47     19.76 o 
   2   2  10    10531.92    10604.53    211.13 o 
   3   2  10     1404.99     1374.44     35.85 o 
   4   2  10     1225.58     1194.08     54.41 o 
   5   2  10      548.81      528.25     27.98 o 
   6   2  10     5209.88     5651.21    126.47 o 
   7   2  10      349.26      381.88     22.99 o 
   8   2  10      198.05      188.71     22.81 o 
   9   2  10      906.28      976.05     41.44 o 
  10   2  10     1199.57     1466.23     69.76 o 
  11   2  10        7.85        3.99     48.95 o 
  -9   3  10      203.98      206.14     57.26 o 
  -8   3  10        2.54        9.09     21.22 o 
  -7   3  10      138.77      134.58     22.29 o 
  -6   3  10     4327.04     4500.31    110.01 o 
  -5   3  10      265.28      298.54     29.15 o 
  -4   3  10     1560.20     1609.18     54.18 o 
  -3   3  10     1010.39     1052.33     35.99 o 
  -2   3  10     2220.46     2260.52     50.48 o 
  -1   3  10     1382.22     1267.99     37.75 o 
   0   3  10      265.40      245.48     22.24 o 
   1   3  10     4002.57     4147.15     95.39 o 
   2   3  10        0.54        8.78     18.94 o 
   3   3  10     1225.49     1369.01     54.20 o 
   4   3  10     8207.37     8101.34    184.27 o 
   5   3  10     3007.73     2974.84     73.46 o 
   6   3  10     2725.72     2803.99     73.18 o 
   7   3  10     1194.36     1156.67     39.15 o 
   8   3  10      229.49      211.60     18.58 o 
   9   3  10        0.52        2.81     24.25 o 
  10   3  10      121.71      103.71     24.62 o 
  11   3  10      274.75      203.37     48.34 o 
  -9   4  10      568.05      538.64     80.69 o 
  -8   4  10      585.95      644.39     34.98 o 
  -7   4  10      414.09      371.28     28.78 o 
  -6   4  10     2365.81     2374.45     83.06 o 
  -5   4  10      546.54      604.69     29.25 o 
  -4   4  10      489.05      479.72     22.22 o 
  -3   4  10     1497.30     1500.72     40.23 o 
  -2   4  10      467.43      437.87     20.74 o 
  -1   4  10      366.51      341.65     22.12 o 
   0   4  10     8165.29     7995.95    156.49 o 
   1   4  10        5.55       -1.17     19.80 o 
   2   4  10      208.85      228.19     22.92 o 
   3   4  10       12.44       -4.01     21.12 o 
   4   4  10       32.69       31.19     20.90 o 
   5   4  10     3447.79     3593.11     82.25 o 
   6   4  10     8684.64     8928.99    195.61 o 
   7   4  10      572.78      628.13     38.42 o 
   8   4  10        6.92       14.28     17.40 o 
   9   4  10     1126.96     1006.77     44.63 o 
  10   4  10      180.84      227.66     29.41 o 
  11   4  10       85.77       74.91     31.34 o 
  -9   5  10      455.95      495.05     68.71 o 
  -8   5  10       67.59       66.49     15.57 o 
  -7   5  10      467.33      395.55     24.67 o 
  -6   5  10     1628.39     1653.00     48.97 o 
  -5   5  10      627.97      636.80     31.08 o 
  -4   5  10       56.95       65.36     18.44 o 
  -3   5  10     2293.93     2233.05     53.28 o 
  -2   5  10     5479.72     5553.55    108.10 o 
  -1   5  10       16.25       27.86     15.70 o 
   0   5  10        0.77        8.44     19.62 o 
   1   5  10     6479.62     6628.53    133.17 o 
   2   5  10     7055.48     6846.45    172.72 o 
   3   5  10        2.42       -5.32     23.90 o 
   4   5  10      185.74      170.27     25.76 o 
   5   5  10    11830.62    12318.93    258.47 o 
   6   5  10      214.27      183.73     26.54 o 
   7   5  10      577.79      543.26     35.98 o 
   8   5  10     2254.69     2358.44     65.09 o 
   9   5  10     1618.18     1653.53     81.11 o 
  10   5  10       34.52       -4.45     19.54 o 
  11   5  10      196.48      150.03     36.51 o 
  -8   6  10       37.98       83.29     46.07 o 
  -7   6  10     1728.62     1816.24     53.43 o 
  -6   6  10       75.33       79.62     20.85 o 
  -5   6  10       62.27       66.73     17.06 o 
  -4   6  10     2993.06     3019.14     83.04 o 
  -3   6  10     8529.07     9148.54    169.90 o 
  -2   6  10       72.51       58.71     14.61 o 
  -1   6  10      260.20      223.05     21.50 o 
   0   6  10     7429.90     7714.44    142.67 o 
   1   6  10      302.33      267.05     26.48 o 
   2   6  10     2952.11     3081.29     66.17 o 
   3   6  10     1162.60     1308.06     90.88 o 
   4   6  10      114.13      141.19     26.03 o 
   5   6  10      480.95      562.96     36.04 o 
   6   6  10      141.48      207.61     33.21 o 
   7   6  10      515.09      565.19     40.31 o 
   8   6  10       20.63       15.12     28.45 o 
   9   6  10        2.49      -19.98     19.98 o 
  10   6  10     1783.17     1694.75     97.50 o 
  11   6  10      433.87      418.79     83.81 o 
  -8   7  10     1004.96     1027.58     89.28 o 
  -7   7  10      657.09      564.11     46.93 o 
  -6   7  10       69.16       87.96     15.33 o 
  -5   7  10     3947.40     4190.01     95.05 o 
  -4   7  10      416.21      431.84     29.33 o 
  -3   7  10      337.63      379.01     35.51 o 
  -2   7  10     6840.11     6963.28    138.51 o 
  -1   7  10     2979.05     3126.00     68.19 o 
   0   7  10      161.63      133.74     19.47 o 
   1   7  10     1593.13     1590.36     40.93 o 
   2   7  10     2756.62     2466.88     53.73 o 
   3   7  10      243.37      280.32     28.40 o 
   4   7  10      333.89      380.84     30.07 o 
   5   7  10     4533.78     4579.26    119.56 o 
   6   7  10     1119.59     1110.01     49.84 o 
   7   7  10      624.50      585.14     62.89 o 
   8   7  10       44.25       32.55     34.04 o 
   9   7  10      609.70      603.67     43.20 o 
  10   7  10      230.67      330.26     63.72 o 
  -8   8  10      111.19      100.73     46.07 o 
  -7   8  10      473.67      485.94     66.63 o 
  -6   8  10        3.78        8.74     11.87 o 
  -5   8  10       24.26       29.95     14.81 o 
  -4   8  10       71.52       63.11     20.20 o 
  -3   8  10     8089.03     8310.52    232.27 o 
  -2   8  10      139.57      207.22     20.52 o 
  -1   8  10       54.10       63.75     15.99 o 
   0   8  10     4715.39     4771.86     97.98 o 
   1   8  10     1310.77     1261.93     39.36 o 
   2   8  10        3.29      -18.47     18.47 o 
   3   8  10     2022.25     2086.26     59.93 o 
   4   8  10     6584.14     6753.02    149.45 o 
   5   8  10       10.10       19.77     29.61 o 
   6   8  10       13.20      -12.13     27.74 o 
   7   8  10     1441.35     1394.94     62.60 o 
   8   8  10      390.03      390.85     50.32 o 
   9   8  10      493.76      421.00     58.15 o 
  10   8  10      155.42      201.31     68.89 o 
  -7   9  10      235.71      250.25     37.00 o 
  -6   9  10        0.80        0.50     21.82 o 
  -5   9  10      516.56      481.21     24.83 o 
  -4   9  10      268.08      234.86     21.20 o 
  -3   9  10      281.33      293.50     22.54 o 
  -2   9  10        8.16       -8.55     17.37 o 
  -1   9  10     1944.91     1944.92     51.17 o 
   0   9  10      695.37      635.87     27.88 o 
   1   9  10      928.92     1002.91     34.95 o 
   2   9  10     2289.03     2417.44     68.51 o 
   3   9  10     3545.50     3447.97    100.72 o 
   4   9  10      620.54      622.04     36.32 o 
   5   9  10       34.41        2.61     25.21 o 
   6   9  10     1491.03     1576.71     58.34 o 
   7   9  10       41.48       51.97     32.58 o 
   8   9  10      191.60      220.60     50.44 o 
   9   9  10      144.29      154.93     53.19 o 
  10   9  10      250.08      212.01     74.32 o 
  -6  10  10      908.75      735.80     62.50 o 
  -5  10  10       36.52       42.32     16.84 o 
  -4  10  10       80.61       60.40     16.64 o 
  -3  10  10     1924.12     1699.32    221.68 o 
  -2  10  10      552.41      469.02     26.72 o 
  -1  10  10       45.76       67.04     18.96 o 
   0  10  10      246.43      253.25     24.72 o 
   1  10  10      670.82      712.56     31.68 o 
   2  10  10        9.20       38.90     24.69 o 
   3  10  10      758.53      710.45     38.68 o 
   4  10  10     1235.40     1212.16     50.82 o 
   5  10  10     1051.10     1010.15     47.44 o 
   6  10  10       38.19       36.74     30.54 o 
   7  10  10       49.10       89.50     34.80 o 
   8  10  10      537.44      594.16     49.89 o 
   9  10  10      195.92      204.47     41.34 o 
  -6  11  10      269.49      217.15     46.44 o 
  -5  11  10      292.04      229.30     29.22 o 
  -4  11  10     3057.41     3348.01     91.23 o 
  -3  11  10       27.18       18.97     19.37 o 
  -2  11  10       10.63       30.05     19.97 o 
  -1  11  10       14.29        7.17     18.76 o 
   0  11  10      758.36      789.79     34.07 o 
   1  11  10      376.00      406.03     41.83 o 
   2  11  10      516.14      491.44     55.50 o 
   3  11  10      957.52     1066.70     47.72 o 
   4  11  10       44.38       70.76     33.11 o 
   5  11  10       95.68       86.86     30.37 o 
   6  11  10     2075.09     2010.46     74.01 o 
   7  11  10     1030.03      986.69     68.03 o 
   8  11  10        2.75       10.76     48.81 o 
   9  11  10        8.32       69.47     71.17 o 
  -5  12  10      660.79      845.75    108.93 o 
  -4  12  10       36.05       -0.08     44.26 o 
  -3  12  10      285.95      244.97     34.87 o 
  -2  12  10     1829.85     2068.84    112.37 o 
  -1  12  10       13.45       32.46     23.25 o 
   0  12  10       94.22      122.53     30.66 o 
   1  12  10     1224.90     1186.91     59.88 o 
   2  12  10     1807.74     2118.00     82.44 o 
   3  12  10      203.63      232.37     40.56 o 
   4  12  10        5.46       -4.17     33.48 o 
   5  12  10      487.06      514.98     48.72 o 
   6  12  10       57.40       13.88     41.89 o 
   7  12  10        0.39      -26.44     48.70 o 
   8  12  10      704.64      611.94     81.31 o 
  -4  13  10      206.63      160.28     43.48 o 
  -3  13  10     1979.75     2186.61    120.55 o 
  -2  13  10      674.21      602.31     51.53 o 
  -1  13  10      244.51      206.79     55.38 o 
   0  13  10      680.07      723.75     55.88 o 
   1  13  10       20.38       38.17     39.96 o 
   2  13  10      104.22      101.30     48.51 o 
   3  13  10      363.18      326.73     52.00 o 
   4  13  10      357.46      462.69     56.60 o 
   5  13  10       50.90        1.31     49.88 o 
   6  13  10      874.53      932.59     91.59 o 
   7  13  10      726.73      711.42     91.33 o 
  -3  14  10      150.37      119.47     50.86 o 
  -2  14  10      388.63      303.82     70.67 o 
  -1  14  10     1334.41     1117.64    130.40 o 
   0  14  10       88.92      157.90     57.42 o 
   1  14  10     1111.46     1135.40    148.75 o 
   2  14  10     2326.68     2676.76    120.87 o 
   3  14  10     1536.89     1508.10     90.60 o 
   4  14  10       43.65       37.31     39.77 o 
   5  14  10      553.15      477.95     71.79 o 
   6  14  10      216.28      221.07     73.25 o 
  -1  15  10       51.27       28.89     78.08 o 
   0  15  10      634.26      817.01    103.59 o 
   1  15  10      880.25      988.04     82.86 o 
   2  15  10        3.48      -15.72     53.66 o 
   3  15  10       18.88      -54.92     57.86 o 
   4  15  10      398.92      335.44    107.76 o 
  -1 -14  11       74.88      118.62     45.69 o 
   0 -14  11        4.02       17.53     53.52 o 
   1 -14  11      422.60      355.48     62.95 o 
  -4 -13  11      805.55      799.41     79.12 o 
  -3 -13  11      115.55      124.27     43.44 o 
  -2 -13  11      440.96      413.48     51.02 o 
  -1 -13  11      563.14      525.97     54.09 o 
   0 -13  11      220.89      147.47     50.70 o 
   1 -13  11      316.20      306.62     57.67 o 
   2 -13  11      183.24      166.16     51.93 o 
   3 -13  11      570.87      673.57     74.03 o 
   4 -13  11       99.38      165.64     58.10 o 
  -5 -12  11      858.42      820.75     58.12 o 
  -4 -12  11       45.60        0.02     38.57 o 
  -3 -12  11       62.57       74.05     44.52 o 
  -2 -12  11      373.40      445.11     57.38 o 
  -1 -12  11        0.65       19.86     30.56 o 
   0 -12  11      382.85      335.98     36.27 o 
   1 -12  11      574.72      614.13     44.05 o 
   2 -12  11       46.98       53.51     35.77 o 
   3 -12  11     1289.82     1598.92     78.42 o 
   4 -12  11       79.32       40.81     43.86 o 
   5 -12  11      692.39      723.21     72.43 o 
  -6 -11  11        0.17      160.03     68.81 o 
  -5 -11  11       17.75       22.93     44.77 o 
  -4 -11  11      206.46      192.54     40.34 o 
  -3 -11  11       24.66       -4.13     32.27 o 
  -2 -11  11      156.35      135.32     38.03 o 
  -1 -11  11       26.88       74.90     29.40 o 
   0 -11  11      252.42      219.06     36.59 o 
   1 -11  11        0.64      -17.72     26.57 o 
   2 -11  11      691.43      625.53     46.87 o 
   3 -11  11      556.06      529.57     42.91 o 
   4 -11  11      522.66      469.58     80.31 o 
   5 -11  11      235.20      181.13     45.62 o 
   6 -11  11       26.53       25.89     17.88 o 
  -7 -10  11      174.13      230.65     70.80 o 
  -6 -10  11      537.21      605.93    118.43 o 
  -5 -10  11      376.22      353.61     40.55 o 
  -4 -10  11      807.06      893.04     50.36 o 
  -3 -10  11       97.73       62.86     29.62 o 
  -2 -10  11      262.35      240.17     33.81 o 
  -1 -10  11        7.22      -23.77     26.39 o 
   0 -10  11       73.19       71.30     29.54 o 
   1 -10  11        1.10       -3.80     26.09 o 
   2 -10  11      295.65      237.73     31.55 o 
   3 -10  11       38.52       75.07     22.48 o 
   4 -10  11       81.13       54.09     25.99 o 
   5 -10  11      603.04      557.43     34.66 o 
   6 -10  11      189.94      186.52     24.44 o 
   7 -10  11       16.18       -5.48     51.80 o 
  -7  -9  11      735.64      578.33     73.32 o 
  -6  -9  11     1502.25     1408.40     95.80 o 
  -5  -9  11       17.01       33.03     20.02 o 
  -4  -9  11       57.87      105.68     25.87 o 
  -3  -9  11     3303.64     3390.01     95.64 o 
  -2  -9  11      666.03      643.11     38.31 o 
  -1  -9  11     2867.36     3059.32     86.64 o 
   0  -9  11      140.00      100.28     23.23 o 
   1  -9  11     1390.45     1520.67     70.52 o 
   2  -9  11       46.83       44.06     26.74 o 
   3  -9  11      154.14      111.74     23.54 o 
   4  -9  11      442.31      416.87     37.79 o 
   5  -9  11       27.07      -13.49     26.37 o 
   6  -9  11       13.81        1.82     14.85 o 
   8  -9  11       85.43      -24.80     36.62 o 
  -8  -8  11      273.73      311.60     86.02 o 
  -7  -8  11      178.08      191.77     53.75 o 
  -6  -8  11      893.46      923.16     63.23 o 
  -5  -8  11      127.90      140.52     41.99 o 
  -4  -8  11      265.19      266.33     32.78 o 
  -3  -8  11     3030.53     3062.96     86.41 o 
  -2  -8  11       54.70       88.30     26.40 o 
  -1  -8  11     5828.53     6220.88    155.36 o 
   0  -8  11      256.56      250.27     31.72 o 
   1  -8  11     2964.32     3019.61     83.83 o 
   2  -8  11     1474.31     1520.39     48.65 o 
   3  -8  11       33.00       30.60     24.58 o 
   4  -8  11     1246.53     1200.96     49.25 o 
   5  -8  11       13.35       -4.83     16.69 o 
   6  -8  11       27.63       14.17     19.29 o 
   7  -8  11        0.66       13.56     25.01 o 
   8  -8  11        6.74       17.44     37.48 o 
  -8  -7  11        2.16       17.30     44.67 o 
  -7  -7  11        0.04       -7.28     45.12 o 
  -6  -7  11      854.37      783.00     59.41 o 
  -5  -7  11      262.10      254.21     26.67 o 
  -4  -7  11      552.67      594.23     33.50 o 
  -3  -7  11       47.73       65.80     22.47 o 
  -2  -7  11      151.58      124.34     30.29 o 
  -1  -7  11      107.22       89.31     25.92 o 
   0  -7  11      954.48      998.23     44.95 o 
   1  -7  11     2514.42     2744.77     78.59 o 
   2  -7  11       69.56       68.24     33.14 o 
   3  -7  11      461.12      517.30     32.68 o 
   4  -7  11     2527.44     2617.89    143.10 o 
   5  -7  11      774.94      827.33     75.09 o 
   6  -7  11      132.27      142.00     18.07 o 
   7  -7  11       71.85       84.62     16.58 o 
   8  -7  11      248.36      207.07     27.60 o 
   9  -7  11      863.09      877.92     72.62 o 
  -8  -6  11      400.82      269.16     56.26 o 
  -7  -6  11        4.40      -44.70     44.70 o 
  -6  -6  11       72.27       68.93     48.18 o 
  -5  -6  11      241.10      212.52     19.27 o 
  -4  -6  11      127.66      104.29     22.16 o 
  -3  -6  11     1389.30     1376.04     55.79 o 
  -2  -6  11      160.54      191.41     28.51 o 
  -1  -6  11      124.64      180.30     32.33 o 
   0  -6  11        1.23      -17.87     23.45 o 
   1  -6  11     2073.05     2069.41     59.89 o 
   2  -6  11     1840.32     1922.66     58.49 o 
   3  -6  11     3275.17     3346.42     83.97 o 
   4  -6  11        2.91       -3.25     17.37 o 
   5  -6  11      161.26      174.62     22.14 o 
   6  -6  11      548.62      510.16     30.69 o 
   7  -6  11      168.48      161.27     17.17 o 
   8  -6  11      596.02      592.41     42.61 o 
   9  -6  11       45.83       84.33     40.60 o 
  -9  -5  11      859.52      794.42     82.68 o 
  -8  -5  11      111.91      124.46     41.66 o 
  -7  -5  11      418.27      377.34     47.28 o 
  -6  -5  11      719.51      790.73     55.54 o 
  -5  -5  11        0.98        2.38     10.54 o 
  -4  -5  11     2472.64     2482.22     77.09 o 
  -3  -5  11      116.40      130.49     25.46 o 
  -2  -5  11       50.40       71.48     34.60 o 
  -1  -5  11      140.29       42.33     23.06 o 
   0  -5  11     1227.68     1256.57     46.13 o 
   1  -5  11     1014.93      987.79     38.34 o 
   2  -5  11      615.74      765.45     34.50 o 
   3  -5  11      220.64      204.97     18.28 o 
   4  -5  11      354.99      303.11     21.80 o 
   5  -5  11      152.11      119.17     22.41 o 
   6  -5  11      610.22      650.79     28.16 o 
   7  -5  11      332.28      312.62     21.72 o 
   8  -5  11       41.87       33.40     15.40 o 
   9  -5  11      129.49      159.78     42.82 o 
  10  -5  11      274.14      209.78     52.58 o 
  -9  -4  11        1.31      -16.39     39.20 o 
  -8  -4  11       50.54       43.50     37.27 o 
  -7  -4  11     1416.66     1397.38     74.48 o 
  -6  -4  11       67.50       25.09     30.00 o 
  -5  -4  11     2360.10     2422.19     70.82 o 
  -4  -4  11       64.89       85.10     27.96 o 
  -3  -4  11      440.35      429.81     31.45 o 
  -2  -4  11      240.98      202.72     27.21 o 
  -1  -4  11      306.55      343.97     33.68 o 
   0  -4  11      566.41      530.68     32.51 o 
   1  -4  11      363.81      313.10     36.63 o 
   2  -4  11      154.66      172.85     20.82 o 
   3  -4  11     7962.65     8400.47    148.75 o 
   4  -4  11     1379.72     1495.35     53.00 o 
   5  -4  11       32.62       18.97     25.94 o 
   6  -4  11      269.55      250.05     20.34 o 
   7  -4  11      944.99      964.76     37.93 o 
   8  -4  11      209.42      235.17     27.31 o 
   9  -4  11       28.94       51.89     26.34 o 
  10  -4  11        1.96       43.73     32.01 o 
  -9  -3  11      100.82        8.19     61.82 o 
  -8  -3  11     1866.20     1875.33     91.09 o 
  -7  -3  11        2.20      -36.31     42.36 o 
  -6  -3  11      242.58      231.93     29.35 o 
  -5  -3  11      787.73      835.90     29.99 o 
  -4  -3  11        1.95       31.11     24.04 o 
  -3  -3  11     3327.47     3177.29     87.16 o 
  -2  -3  11      562.17      604.97     31.75 o 
  -1  -3  11      889.35      932.83     38.51 o 
   0  -3  11     3057.82     2926.42     71.67 o 
   1  -3  11     1626.29     1616.09     67.43 o 
   2  -3  11     4549.01     4138.02     92.46 o 
   3  -3  11        1.64       22.05     23.68 o 
   4  -3  11       12.77        2.74     19.48 o 
   5  -3  11      361.85      403.36     22.84 o 
   6  -3  11      628.13      664.75     32.27 o 
   7  -3  11     5725.76     6099.78    135.12 o 
   8  -3  11       74.83       70.47     16.97 o 
   9  -3  11     1320.74     1286.97     43.82 o 
  10  -3  11       69.34       26.22     42.56 o 
  -9  -2  11       29.04       20.04     77.56 o 
  -8  -2  11        7.07      -50.03     50.03 o 
  -7  -2  11      117.47       37.80     28.09 o 
  -6  -2  11     1690.59     1642.26     60.11 o 
  -5  -2  11      966.81     1070.72     37.56 o 
  -4  -2  11      421.43      420.10     33.68 o 
  -3  -2  11      426.47      532.92     29.82 o 
  -2  -2  11      136.95      135.09     32.01 o 
  -1  -2  11     2078.21     1991.93     55.64 o 
   0  -2  11     2498.35     2785.89     65.42 o 
   1  -2  11      771.96      718.03     42.64 o 
   2  -2  11     5820.83     5923.30    145.31 o 
   3  -2  11     1735.04     1641.89     41.67 o 
   4  -2  11      685.91      624.51     24.73 o 
   5  -2  11      509.18      521.63     29.28 o 
   6  -2  11     3708.86     3789.64     93.16 o 
   7  -2  11      748.88      811.68     39.80 o 
   8  -2  11      169.70      229.27     22.03 o 
   9  -2  11      158.74      194.25     19.96 o 
  10  -2  11        9.08        6.11     23.59 o 
  11  -2  11      218.86      172.17     37.27 o 
  -9  -1  11        2.95      -34.62     43.21 o 
  -8  -1  11       49.62       11.29     30.51 o 
  -7  -1  11       42.01       58.16     38.56 o 
  -6  -1  11      146.96      168.85     22.77 o 
  -5  -1  11      600.81      675.54     41.40 o 
  -4  -1  11      363.20      369.54     29.26 o 
  -3  -1  11     1394.15     1434.25     45.98 o 
  -2  -1  11      113.98       69.08     19.60 o 
  -1  -1  11     3743.04     4201.45     98.28 o 
   0  -1  11       41.89       51.81     21.80 o 
   1  -1  11      394.38      379.77     28.37 o 
   2  -1  11     3751.14     3904.13     83.93 o 
   3  -1  11      200.99      274.86     40.35 o 
   4  -1  11       77.89      107.68     16.71 o 
   5  -1  11      374.98      376.10     22.20 o 
   6  -1  11     1048.69     1176.80     40.74 o 
   7  -1  11      734.28      872.45     51.99 o 
   8  -1  11      730.25      609.22    165.10 o 
   9  -1  11      113.39       94.90     20.14 o 
  10  -1  11      553.93      556.03     37.64 o 
  11  -1  11       30.71       10.02     36.45 o 
  -9   0  11      557.18      473.97     74.70 o 
  -8   0  11       86.19       79.08     40.99 o 
  -7   0  11     1118.20     1059.85     52.36 o 
  -6   0  11     1816.70     1811.47     49.08 o 
  -5   0  11     1168.49     1188.21     57.13 o 
  -4   0  11     6054.37     6248.41    140.80 o 
  -3   0  11       89.07       67.75     26.40 o 
  -2   0  11      820.41      830.01     35.92 o 
  -1   0  11     1281.51     1294.12     40.78 o 
   0   0  11      249.71      273.98     40.13 o 
   1   0  11      156.21      214.40     23.50 o 
   2   0  11      198.36      142.29     22.39 o 
   3   0  11     1938.60     2246.37     94.18 o 
   4   0  11       11.36       13.45     17.94 o 
   5   0  11      296.08      241.67     21.34 o 
   6   0  11     4896.14     5047.54    113.53 o 
   7   0  11      902.99      878.98     37.80 o 
   8   0  11      977.37      995.15     42.96 o 
   9   0  11      178.00       83.65     41.98 o 
  10   0  11       77.06      111.11     27.25 o 
  11   0  11      151.99      129.00     42.23 o 
  -9   1  11      227.91      146.28     63.25 o 
  -8   1  11      740.15      586.37     74.06 o 
  -7   1  11      573.96      553.96     41.02 o 
  -6   1  11     2347.86     2542.78     79.66 o 
  -5   1  11     1197.86     1169.40     37.37 o 
  -4   1  11     2303.50     2518.76     61.26 o 
  -3   1  11      434.40      422.60     24.69 o 
  -2   1  11     3474.68     3350.18     76.49 o 
  -1   1  11     2599.15     2608.66     66.17 o 
   0   1  11     1664.63     1633.05     47.20 o 
   1   1  11     7092.64     6955.64    146.04 o 
   2   1  11      285.77      290.37     23.83 o 
   3   1  11     2987.55     2914.99     72.52 o 
   4   1  11      588.43      566.39     24.05 o 
   5   1  11     1266.08     1163.97     42.15 o 
   6   1  11      449.95      496.71     47.63 o 
   7   1  11      643.30      583.04     41.36 o 
   8   1  11       10.91        1.28     17.85 o 
   9   1  11      380.03      350.72     31.34 o 
  10   1  11      123.95       32.74     55.72 o 
  11   1  11      130.26      196.55     43.39 o 
  -9   2  11     1838.99     1617.89    146.28 o 
  -8   2  11       21.05       23.41     61.71 o 
  -7   2  11      382.34      343.55     52.37 o 
  -6   2  11      183.59      149.85     21.89 o 
  -5   2  11      138.34      152.44     19.16 o 
  -4   2  11     1043.48      986.21     33.69 o 
  -3   2  11      188.01      132.57     20.57 o 
  -2   2  11     2423.94     2608.04     81.18 o 
  -1   2  11        1.10       19.49     19.10 o 
   0   2  11      375.72      452.97     24.83 o 
   1   2  11     5954.62     6209.11    120.84 o 
   2   2  11     3060.91     3110.72     89.34 o 
   3   2  11        3.97       -7.75     35.58 o 
   4   2  11      811.85      703.69     26.25 o 
   5   2  11     1814.43     2070.64     60.99 o 
   6   2  11     3279.23     3516.28     91.07 o 
   7   2  11     2158.08     2262.89     67.78 o 
   8   2  11       94.11       58.53     23.59 o 
   9   2  11        5.09      -15.74     24.57 o 
  10   2  11       70.35      100.10     26.90 o 
  11   2  11       87.02       76.05     47.00 o 
  -9   3  11      641.53      682.45     86.15 o 
  -8   3  11      148.06      112.71     31.43 o 
  -7   3  11      899.07      920.07     55.90 o 
  -6   3  11     1149.28     1135.09     52.44 o 
  -5   3  11      829.47      828.88     39.73 o 
  -4   3  11      182.01      143.29     20.36 o 
  -3   3  11      745.06      769.90     29.08 o 
  -2   3  11     1646.07     1553.01     41.69 o 
  -1   3  11      321.02      355.04     24.45 o 
   0   3  11     2350.33     2529.95     67.73 o 
   1   3  11      467.24      513.78     36.21 o 
   2   3  11      406.17      554.76     30.35 o 
   3   3  11      248.41      208.18     24.39 o 
   4   3  11      787.92      955.71     38.50 o 
   5   3  11     1306.42     1288.61     45.12 o 
   6   3  11      983.65      896.90     42.84 o 
   7   3  11     1831.19     1978.99     67.64 o 
   8   3  11     1372.50     1340.63     54.95 o 
   9   3  11       60.75       52.92     23.29 o 
  10   3  11      384.45      317.47     39.08 o 
  11   3  11      180.73      171.33     57.13 o 
  -9   4  11      312.56      309.73     71.58 o 
  -8   4  11      551.85      397.18     66.11 o 
  -7   4  11      227.21      243.94     21.68 o 
  -6   4  11      233.57      195.96     50.30 o 
  -5   4  11     3546.56     3980.63    101.76 o 
  -4   4  11     1280.08     1280.72     40.87 o 
  -3   4  11      719.08      713.49     28.56 o 
  -2   4  11     2558.44     2550.57     74.06 o 
  -1   4  11      451.40      422.76     26.70 o 
   0   4  11       77.82      133.13     26.11 o 
   1   4  11      231.28      224.49     23.70 o 
   2   4  11     1537.28     1545.55     48.06 o 
   3   4  11      414.76      415.37     19.24 o 
   4   4  11       11.91      -13.83     22.57 o 
   5   4  11     1524.52     1817.91     73.45 o 
   6   4  11     3125.45     3222.04     86.03 o 
   7   4  11     1429.02     1412.22     54.17 o 
   8   4  11       34.10       23.80     30.47 o 
   9   4  11     1726.51     1565.44     57.61 o 
  10   4  11      588.28      515.66     42.44 o 
  11   4  11       37.49       40.20     36.45 o 
  -8   5  11       88.07      111.07     24.95 o 
  -7   5  11      655.08      578.42     30.32 o 
  -6   5  11     1300.94     1324.42     65.97 o 
  -5   5  11     2042.99     2032.94     65.07 o 
  -4   5  11      126.84      133.72     22.35 o 
  -3   5  11     2863.93     3035.21     72.51 o 
  -2   5  11      172.26      134.25     19.75 o 
  -1   5  11      554.41      512.35     24.58 o 
   0   5  11      335.23      357.30     24.49 o 
   1   5  11     1201.53     1235.25     42.06 o 
   2   5  11       16.06       26.33     20.88 o 
   3   5  11      617.58      650.03     33.31 o 
   4   5  11        2.98       -3.37     21.38 o 
   5   5  11      504.40      449.41     54.79 o 
   6   5  11     2940.04     2937.89    106.58 o 
   7   5  11      706.30      695.46     43.31 o 
   8   5  11       36.18       32.01     28.22 o 
   9   5  11        2.38        6.37     19.83 o 
  10   5  11      105.37      168.64     47.00 o 
  11   5  11      216.57      224.88     77.82 o 
  -8   6  11       67.89       26.03     48.93 o 
  -7   6  11      193.61      177.78     18.74 o 
  -6   6  11      825.58      787.73     35.15 o 
  -5   6  11      282.30      296.72     38.68 o 
  -4   6  11       64.20       60.29     22.86 o 
  -3   6  11      514.79      460.72     25.22 o 
  -2   6  11       46.40       60.56     17.49 o 
  -1   6  11      944.35      944.51     46.02 o 
   0   6  11      312.64      413.54     26.14 o 
   1   6  11      322.66      299.37     29.03 o 
   2   6  11      671.21      666.41     24.96 o 
   3   6  11     2505.26     2517.73     74.53 o 
   4   6  11     5635.63     6006.22    136.51 o 
   5   6  11     1882.46     1979.98     69.98 o 
   6   6  11     1213.31     1154.24     60.97 o 
   7   6  11        8.89      -21.41     29.20 o 
   8   6  11      152.37      156.06     49.29 o 
   9   6  11     1982.43     1979.56     90.79 o 
  10   6  11      517.10      553.25     81.08 o 
  -8   7  11      354.80      490.10     66.37 o 
  -7   7  11       29.87       46.96     15.61 o 
  -6   7  11        3.53       -8.69     21.59 o 
  -5   7  11      602.85      568.52     27.57 o 
  -4   7  11      511.91      563.31     34.02 o 
  -3   7  11      601.21      614.91     29.83 o 
  -2   7  11      575.91      559.04     29.98 o 
  -1   7  11      763.51      867.67     32.29 o 
   0   7  11     1678.05     1749.68     50.40 o 
   1   7  11      227.93      221.33     22.72 o 
   2   7  11       55.36       36.74     16.68 o 
   3   7  11      686.95      673.31     52.60 o 
   4   7  11       86.99       93.86     34.70 o 
   5   7  11      810.66      834.51     43.18 o 
   6   7  11      765.24      757.31     43.19 o 
   7   7  11       98.10       56.71     31.83 o 
   8   7  11      878.69      770.93     55.49 o 
   9   7  11       34.75       -3.33     45.57 o 
  10   7  11     1937.83     2105.61    125.36 o 
  -7   8  11      161.60      213.95     57.78 o 
  -6   8  11     1079.09     1052.32     40.11 o 
  -5   8  11      102.55       86.63     18.39 o 
  -4   8  11     1260.16     1240.99     51.65 o 
  -3   8  11       84.41       57.80     26.26 o 
  -2   8  11     1889.75     1930.59     56.76 o 
  -1   8  11     1103.06     1238.35     51.05 o 
   0   8  11     1221.75     1148.53     36.73 o 
   1   8  11      344.45      271.01     20.69 o 
   2   8  11       28.31       -3.97     21.91 o 
   3   8  11       79.21      143.71     25.40 o 
   4   8  11      387.67      394.60     38.06 o 
   5   8  11     2381.77     2399.50     81.87 o 
   6   8  11       72.97       52.44     29.74 o 
   7   8  11      392.53      378.67     43.42 o 
   8   8  11        8.08      -43.55     43.55 o 
   9   8  11        9.62      -14.58     34.72 o 
  10   8  11     1047.11     1001.51     88.14 o 
  -7   9  11      378.49      386.32     87.19 o 
  -6   9  11      155.45      141.41     27.42 o 
  -5   9  11        4.69       10.38     16.32 o 
  -4   9  11      259.50      267.94     22.60 o 
  -3   9  11       27.53       52.83     17.78 o 
  -2   9  11      956.72     1001.68     36.55 o 
  -1   9  11       30.67       27.84     18.07 o 
   0   9  11      166.39      209.67     31.10 o 
   1   9  11      487.18      503.38     26.91 o 
   2   9  11      147.82      179.90     24.82 o 
   3   9  11     2616.41     2803.39     78.13 o 
   4   9  11      596.96      537.66     43.71 o 
   5   9  11     2003.47     2132.92     71.48 o 
   6   9  11        3.58      -26.82     26.82 o 
   7   9  11       51.08       56.11     44.18 o 
   8   9  11      361.32      294.46     55.95 o 
   9   9  11       82.90       63.49     43.09 o 
  -6  10  11       67.13       -9.20     41.01 o 
  -5  10  11      171.03      169.88     22.79 o 
  -4  10  11       86.68       86.20     21.10 o 
  -3  10  11        9.84        9.27     23.59 o 
  -2  10  11      722.01      626.05     30.68 o 
  -1  10  11     1012.16     1115.88     41.46 o 
   0  10  11     1113.82     1080.45     38.64 o 
   1  10  11        2.18        9.38     20.70 o 
   2  10  11        4.23       11.97     23.30 o 
   3  10  11     1920.43     1943.05     65.44 o 
   4  10  11     2314.63     2284.27     75.66 o 
   5  10  11      934.09      994.92     48.00 o 
   6  10  11      955.26      915.98     52.88 o 
   7  10  11      647.61      518.67     47.45 o 
   8  10  11       83.49       55.85     35.86 o 
   9  10  11       16.02      -12.10     58.80 o 
  -5  11  11      228.11      157.31     69.23 o 
  -4  11  11       17.97       -2.30     25.38 o 
  -3  11  11        2.30       -5.84     17.95 o 
  -2  11  11      301.86      249.94     27.01 o 
  -1  11  11      286.63      316.73     28.96 o 
   0  11  11       81.91       82.17     30.60 o 
   1  11  11     1153.42     1346.91     60.96 o 
   2  11  11      702.58      708.35     47.43 o 
   3  11  11       79.76       85.72     26.77 o 
   4  11  11     1460.19     1660.73     76.68 o 
   5  11  11      180.93      149.89     35.04 o 
   6  11  11       11.43       52.58     40.19 o 
   7  11  11       77.62       58.65     38.09 o 
   8  11  11       53.17      129.66     48.15 o 
  -5  12  11      133.11      129.70     38.07 o 
  -4  12  11       11.93       10.59     52.71 o 
  -3  12  11      472.97      583.08     70.50 o 
  -2  12  11      177.73      159.75     31.82 o 
  -1  12  11       14.68       51.91     33.19 o 
   0  12  11       62.72       52.28     31.04 o 
   1  12  11      379.77      308.39     41.85 o 
   2  12  11       41.49       61.48     32.24 o 
   3  12  11      966.26      926.45     53.29 o 
   4  12  11       75.68       20.68     36.59 o 
   5  12  11      180.86      171.40     41.88 o 
   6  12  11       79.32       78.89     44.07 o 
   7  12  11       93.41       98.80     64.81 o 
   8  12  11      663.29      693.21     83.48 o 
  -3  13  11       19.49       80.10     38.79 o 
  -2  13  11       64.84       65.14     43.33 o 
  -1  13  11      266.37      333.32     70.96 o 
   0  13  11      186.79       92.93     43.80 o 
   1  13  11        1.17      -26.23     31.47 o 
   2  13  11       14.72      -13.03     48.37 o 
   3  13  11      542.21      512.06     60.06 o 
   4  13  11      425.23      364.98     54.31 o 
   5  13  11      282.39      250.16     57.86 o 
   6  13  11       67.42       22.90     63.25 o 
   7  13  11       52.88       36.90     59.74 o 
  -2  14  11      300.36      350.87     61.32 o 
  -1  14  11       66.54      150.96     78.34 o 
   0  14  11       24.13       65.40     74.96 o 
   1  14  11      510.33      589.17     74.18 o 
   2  14  11       25.45      -20.84     45.08 o 
   3  14  11       97.13       87.39     50.44 o 
   4  14  11       37.76       75.36     54.41 o 
   5  14  11      236.34      144.61     63.75 o 
   0  15  11      313.00      175.69     89.28 o 
   1  15  11      426.77      533.83    109.06 o 
   2  15  11      288.86      342.22     59.87 o 
   3  15  11      280.23      329.82     61.91 o 
  -3 -13  12      134.00      114.39     36.31 o 
  -2 -13  12      128.08      102.62     38.74 o 
  -1 -13  12      181.89      218.95     47.06 o 
   0 -13  12      279.51      265.40     56.04 o 
   1 -13  12       61.68      164.39     48.16 o 
   2 -13  12     1314.87     1449.20    105.30 o 
   3 -13  12       25.99       33.35     47.84 o 
  -4 -12  12        4.80       41.01     36.08 o 
  -3 -12  12      483.87      597.70     65.30 o 
  -2 -12  12        6.04      -20.65     48.14 o 
  -1 -12  12        2.83       -0.68     37.30 o 
   0 -12  12      288.67      309.43     47.45 o 
   1 -12  12      700.49      786.94     75.13 o 
   2 -12  12        2.80        9.00     95.62 o 
   3 -12  12       74.89      297.23    118.43 o 
   4 -12  12     1687.70     1726.27    108.19 o 
   5 -12  12      101.15       67.86     95.26 o 
  -5 -11  12      440.80      432.16     51.27 o 
  -4 -11  12      671.32      808.51     57.93 o 
  -3 -11  12      164.21      171.86     35.40 o 
  -2 -11  12       52.92       37.69     39.50 o 
  -1 -11  12       21.53       34.17     30.42 o 
   0 -11  12       38.32        6.67     30.46 o 
   1 -11  12        0.02       41.20     29.37 o 
   2 -11  12     1250.18     1380.99     62.01 o 
   3 -11  12      226.75      250.65     46.62 o 
   4 -11  12       41.35       67.41     43.71 o 
   5 -11  12      847.36      812.98    103.72 o 
   6 -11  12     1028.78     1163.34     88.01 o 
  -6 -10  12      935.58      717.33     88.26 o 
  -5 -10  12      529.49      500.04     41.78 o 
  -4 -10  12       59.87       87.30     51.86 o 
  -3 -10  12       21.20       33.89     30.59 o 
  -2 -10  12     1306.44     1314.93     62.80 o 
  -1 -10  12      246.33      218.99     46.58 o 
   0 -10  12        2.05      -18.49     33.29 o 
   1 -10  12      953.09     1006.35     52.78 o 
   2 -10  12       21.58       29.90     33.70 o 
   3 -10  12     1171.98     1084.64     53.96 o 
   4 -10  12     1453.18     1056.81    471.01 o 
   5 -10  12      248.51      254.08     40.73 o 
   6 -10  12       12.24       27.54     51.93 o 
   7 -10  12       96.26       93.69     46.39 o 
  -7  -9  12      649.11      795.73     98.91 o 
  -6  -9  12       12.49       14.28     74.96 o 
  -5  -9  12        0.42      -14.72     25.02 o 
  -4  -9  12     1339.84     1360.65     59.63 o 
  -3  -9  12      973.43     1054.64     55.90 o 
  -2  -9  12        4.04      -22.56     22.56 o 
  -1  -9  12       25.76        5.66     25.17 o 
   0  -9  12     2707.47     2818.53     94.19 o 
   1  -9  12       20.01       16.01     34.52 o 
   2  -9  12        0.61        2.53     24.17 o 
   3  -9  12     3331.45     3566.36     91.72 o 
   4  -9  12      205.78      151.65     26.82 o 
   5  -9  12      194.18      197.10     22.83 o 
   6  -9  12      467.46      464.34     30.19 o 
   7  -9  12      967.30      922.95     98.39 o 
   8  -9  12       63.82       98.12     49.19 o 
  -7  -8  12       88.81      105.55     64.31 o 
  -6  -8  12     1257.22     1284.12     78.79 o 
  -5  -8  12     1477.86     1396.63     63.45 o 
  -4  -8  12       58.90       60.11     22.85 o 
  -3  -8  12      108.16       86.29     28.54 o 
  -2  -8  12     2396.81     2573.92     77.44 o 
  -1  -8  12     3055.42     3092.67    138.51 o 
   0  -8  12      298.14      286.18     31.80 o 
   1  -8  12     1140.32     1092.14     48.13 o 
   2  -8  12      856.22      891.10     39.99 o 
   3  -8  12      178.78      166.76     24.50 o 
   4  -8  12      602.15      569.77     71.94 o 
   5  -8  12     1318.74     1403.63     65.72 o 
   6  -8  12      933.09     1046.24     40.02 o 
   7  -8  12      155.44      124.04     16.45 o 
   8  -8  12      448.49      431.54     58.04 o 
  -8  -7  12        4.17       -6.21     51.88 o 
  -7  -7  12      825.01      912.27     78.03 o 
  -6  -7  12       77.05       27.68     48.21 o 
  -5  -7  12      426.17      440.84     28.42 o 
  -4  -7  12     1495.93     1492.59     55.35 o 
  -3  -7  12     2711.55     2697.35     90.09 o 
  -2  -7  12     1666.44     1622.44     65.00 o 
  -1  -7  12      376.68      305.21     45.09 o 
   0  -7  12     4994.15     5265.91    128.95 o 
   1  -7  12        7.41        4.37     24.14 o 
   2  -7  12       43.35       19.06     24.61 o 
   3  -7  12     2624.84     2696.68     96.26 o 
   4  -7  12        4.69      -22.53     22.53 o 
   5  -7  12      627.87      503.49     95.80 o 
   6  -7  12        8.85       19.45     16.51 o 
   7  -7  12      675.26      762.71     46.02 o 
   8  -7  12       22.38       52.32     43.47 o 
   9  -7  12      315.93      310.25     55.18 o 
  -8  -6  12      654.77      727.90    139.64 o 
  -7  -6  12       79.51      120.85     51.49 o 
  -6  -6  12       40.61       38.62     35.54 o 
  -5  -6  12     4589.30     4735.74    114.95 o 
  -4  -6  12     1129.61     1028.64     48.25 o 
  -3  -6  12     1307.57     1319.15     60.37 o 
  -2  -6  12     1208.73     1344.56     56.58 o 
  -1  -6  12     5057.30     5035.77    122.30 o 
   0  -6  12      424.90      462.97     29.03 o 
   1  -6  12     2221.38     2371.56     68.70 o 
   2  -6  12     6505.06     6667.61    156.55 o 
   3  -6  12       27.49       34.19     17.89 o 
   4  -6  12      328.56      263.63     25.34 o 
   5  -6  12     2055.06     2033.32     62.39 o 
   6  -6  12      247.15      246.45     22.16 o 
   7  -6  12       28.46       49.14     20.62 o 
   8  -6  12      334.70      297.02     17.72 o 
   9  -6  12      221.60      142.37     49.45 o 
  -8  -5  12        2.13       27.56     51.67 o 
  -7  -5  12      281.55      180.09     45.23 o 
  -6  -5  12      323.71      308.95     41.18 o 
  -5  -5  12      248.21      187.44     17.31 o 
  -4  -5  12      155.28      163.48     31.48 o 
  -3  -5  12     5317.32     5580.14    138.54 o 
  -2  -5  12     1256.38     1237.58     51.64 o 
  -1  -5  12      194.47      287.05     30.25 o 
   0  -5  12     3182.59     3511.27     99.86 o 
   1  -5  12     4675.67     4890.31    176.08 o 
   2  -5  12       80.42      226.73    101.07 o 
   3  -5  12       32.32       65.65     19.65 o 
   4  -5  12     5197.00     5290.38    116.00 o 
   5  -5  12      787.84      871.35     89.67 o 
   6  -5  12        0.29      -22.21     22.21 o 
   7  -5  12     2286.17     2464.11     71.97 o 
   8  -5  12      212.51      215.45     19.73 o 
   9  -5  12      117.90      139.51     37.74 o 
  10  -5  12        0.81       43.73     49.45 o 
  -9  -4  12       92.76       17.18     66.37 o 
  -8  -4  12     1604.83     1411.49     96.45 o 
  -7  -4  12      290.87      267.57     46.50 o 
  -6  -4  12      123.02      148.14     35.31 o 
  -5  -4  12      741.06      809.68     42.00 o 
  -4  -4  12      354.51      366.77     32.88 o 
  -3  -4  12       11.81       12.61     24.68 o 
  -2  -4  12      287.03      312.24     27.42 o 
  -1  -4  12     2425.36     2256.92     64.55 o 
   0  -4  12     1937.09     1823.64     59.55 o 
   1  -4  12      728.23      891.11     47.19 o 
   2  -4  12     1432.76     1500.57     50.29 o 
   3  -4  12     3210.62     3217.33     72.84 o 
   4  -4  12      401.47      369.07     22.11 o 
   5  -4  12        5.25       21.57     23.92 o 
   6  -4  12      356.06      324.27     28.69 o 
   7  -4  12       99.09       95.29     20.37 o 
   8  -4  12      299.29      332.50     24.62 o 
   9  -4  12      680.72      685.87     31.53 o 
  10  -4  12     1213.91     1196.76    107.76 o 
  -9  -3  12      332.19      368.81     80.69 o 
  -8  -3  12      113.15       50.27     40.58 o 
  -7  -3  12       19.62       35.68     30.68 o 
  -6  -3  12     5784.10     6182.25    178.57 o 
  -5  -3  12       35.19       32.57     19.65 o 
  -4  -3  12        1.79        4.11     28.49 o 
  -3  -3  12     5480.10     5497.55    132.41 o 
  -2  -3  12     1122.27     1113.75     48.84 o 
  -1  -3  12      770.14      826.72     42.56 o 
   0  -3  12        7.09       30.91     20.34 o 
   1  -3  12       39.49       30.51     22.13 o 
   2  -3  12       11.73       -2.58     20.60 o 
   3  -3  12      278.70      254.33     32.61 o 
   4  -3  12      256.64      260.36     18.36 o 
   5  -3  12     3197.57     3222.95     76.24 o 
   6  -3  12      551.26      566.94     48.67 o 
   7  -3  12      377.52      408.53     35.01 o 
   8  -3  12     3143.52     3344.47    101.99 o 
   9  -3  12     1365.50     1355.29     49.63 o 
  10  -3  12       72.04      103.29     30.06 o 
  -9  -2  12       52.85      123.89     89.28 o 
  -8  -2  12     2066.91     1909.47    145.50 o 
  -7  -2  12     1890.07     1994.29    105.28 o 
  -6  -2  12      262.22      242.76     29.87 o 
  -5  -2  12        9.53        1.42     17.75 o 
  -4  -2  12    11581.36    12058.64    251.15 o 
  -3  -2  12       72.36       67.20     24.34 o 
  -2  -2  12       14.69       -4.90     23.00 o 
  -1  -2  12     3093.20     3173.48     84.52 o 
   0  -2  12     2364.27     2215.81     59.76 o 
   1  -2  12     1186.36     1139.56     40.89 o 
   2  -2  12     5849.78     5828.19    123.61 o 
   3  -2  12     1411.26     1330.64     41.41 o 
   4  -2  12      562.23      599.42     30.24 o 
   5  -2  12      560.13      533.27     25.75 o 
   6  -2  12      950.28      917.41     51.76 o 
   7  -2  12     1194.00     1206.60     53.23 o 
   8  -2  12      136.97      136.48     23.88 o 
   9  -2  12       65.45       42.04     22.06 o 
  10  -2  12      479.11      474.49     69.49 o 
  -9  -1  12      377.37      296.46     80.69 o 
  -8  -1  12      322.74      401.40     50.90 o 
  -7  -1  12       28.24       43.08     38.07 o 
  -6  -1  12     1027.84     1111.12     43.78 o 
  -5  -1  12     2806.22     2875.24     70.73 o 
  -4  -1  12       75.58       69.48     20.93 o 
  -3  -1  12      137.15       97.90     25.24 o 
  -2  -1  12    16705.51    16545.55    315.65 o 
  -1  -1  12      942.37      965.15     39.41 o 
   0  -1  12     1599.24     1519.09     46.85 o 
   1  -1  12     1447.13     1323.52     44.24 o 
   2  -1  12      652.68      581.30     30.15 o 
   3  -1  12      303.97      288.71     24.96 o 
   4  -1  12       31.21       42.92     15.72 o 
   5  -1  12     2122.40     2085.53     51.36 o 
   6  -1  12       85.02       56.36     29.64 o 
   7  -1  12     1024.47     1066.24     41.71 o 
   8  -1  12     1250.51     1141.58    276.50 o 
   9  -1  12       61.39       45.54     27.47 o 
  10  -1  12      169.23      123.89     46.07 o 
  11  -1  12       73.84       54.66     40.34 o 
  -9   0  12      235.23      132.22     66.11 o 
  -8   0  12      119.34       98.55     35.11 o 
  -7   0  12      160.94      225.59     37.50 o 
  -6   0  12      317.66      360.62     23.88 o 
  -5   0  12     1122.72     1126.87     40.04 o 
  -4   0  12     1956.85     1946.40     50.65 o 
  -3   0  12     1835.03     1747.01    107.71 o 
  -2   0  12     1981.92     2335.83     65.38 o 
  -1   0  12        0.48      -15.19     19.20 o 
   0   0  12    16465.26    16840.56    340.48 o 
   1   0  12     5645.91     5380.75    111.34 o 
   2   0  12      639.49      602.90     31.09 o 
   3   0  12     3149.13     2735.62     67.58 o 
   4   0  12     2629.03     2707.23     61.83 o 
   5   0  12        3.46       -8.29     14.79 o 
   6   0  12      121.08       93.45     21.47 o 
   7   0  12     4514.79     4925.87    133.82 o 
   8   0  12      254.99      252.08     34.68 o 
   9   0  12        0.80      -28.53     28.53 o 
  10   0  12     1005.03     1044.29     66.39 o 
  11   0  12      862.80      832.85     63.42 o 
  -9   1  12      947.08      931.28    112.18 o 
  -8   1  12     1257.74     1573.94     94.13 o 
  -7   1  12      109.23       82.33     27.03 o 
  -6   1  12        4.82       -9.26     18.04 o 
  -5   1  12     2813.14     3176.60     75.21 o 
  -4   1  12     2447.84     2273.92     66.72 o 
  -3   1  12      758.67      791.41     29.12 o 
  -2   1  12     1632.85     1528.84     50.66 o 
  -1   1  12     3239.61     3187.02     78.23 o 
   0   1  12        9.64      -15.03     19.51 o 
   1   1  12        9.52       -6.42     21.55 o 
   2   1  12     4565.93     4577.40     97.08 o 
   3   1  12     6131.66     6352.51    129.36 o 
   4   1  12      244.04      258.99     18.52 o 
   5   1  12     1235.68     1182.80     43.67 o 
   6   1  12     3920.70     4217.62    132.69 o 
   7   1  12      220.06      239.20     25.38 o 
   8   1  12       62.55       87.01     24.32 o 
   9   1  12      186.46      261.02     35.32 o 
  10   1  12       15.44       63.25     45.81 o 
  11   1  12      519.00      544.15     60.85 o 
  -9   2  12      468.54      390.68     74.70 o 
  -8   2  12       28.34       60.38     66.37 o 
  -7   2  12     3075.02     3303.64    125.27 o 
  -6   2  12      683.18      792.09     34.37 o 
  -5   2  12     1245.15     1352.04     60.95 o 
  -4   2  12     1297.27     1304.89     41.41 o 
  -3   2  12     3572.57     3488.43     83.90 o 
  -2   2  12       52.55       57.43     19.32 o 
  -1   2  12      992.57      862.10     35.19 o 
   0   2  12     2388.50     2308.18     59.46 o 
   1   2  12     2869.61     2816.27     71.79 o 
   2   2  12       37.88       30.30     26.52 o 
   3   2  12      723.16      717.87     35.30 o 
   4   2  12     6407.94     6271.82    142.41 o 
   5   2  12     1609.03     1609.90     54.09 o 
   6   2  12     1805.33     1862.21     71.03 o 
   7   2  12      584.18      553.19     44.78 o 
   8   2  12     1184.05     1213.48     50.35 o 
   9   2  12      933.19     1059.23     58.47 o 
  10   2  12       29.24       57.03     40.71 o 
  11   2  12     1036.12      973.86     73.34 o 
  -9   3  12        4.55       28.63     63.25 o 
  -8   3  12     1444.49     1711.33    129.62 o 
  -7   3  12      831.04      716.66    202.08 o 
  -6   3  12        8.10       24.30     16.61 o 
  -5   3  12      739.04      755.84     33.44 o 
  -4   3  12      673.21      618.88     30.20 o 
  -3   3  12       82.48       91.56     20.79 o 
  -2   3  12        2.66      -12.49     17.22 o 
  -1   3  12     1210.76     1174.99     41.48 o 
   0   3  12      628.35      653.34     46.88 o 
   1   3  12      315.68      358.27     26.60 o 
   2   3  12     8539.21     8442.42    171.76 o 
   3   3  12     1464.65     1510.24     49.58 o 
   4   3  12      102.53      112.46     14.03 o 
   5   3  12     1525.59     1590.70     53.73 o 
   6   3  12     4894.60     5238.16    130.21 o 
   7   3  12      234.17      177.37     30.46 o 
   8   3  12      478.81      457.92     59.34 o 
   9   3  12       48.59       99.49     39.24 o 
  10   3  12       78.31      115.74     44.11 o 
  11   3  12       64.87       46.12     43.81 o 
  -8   4  12      260.79      276.68     54.66 o 
  -7   4  12      245.26      264.14     34.52 o 
  -6   4  12     1250.80     1243.20     57.06 o 
  -5   4  12      679.27      676.52     42.12 o 
  -4   4  12      475.89      485.38     28.97 o 
  -3   4  12      195.22      159.12     28.48 o 
  -2   4  12      806.15      728.32     29.80 o 
  -1   4  12      288.01      235.97     20.75 o 
   0   4  12      177.39      183.20     23.19 o 
   1   4  12     4641.67     4719.14    108.85 o 
   2   4  12      435.56      295.20     27.59 o 
   3   4  12       57.82       84.80     23.81 o 
   4   4  12     1236.20     1243.95     47.68 o 
   5   4  12     4387.20     4480.30    114.08 o 
   6   4  12      676.52      673.34     47.82 o 
   7   4  12      150.43      133.03     25.38 o 
   8   4  12       57.34       33.11     27.86 o 
   9   4  12      620.42      597.22     47.07 o 
  10   4  12       97.32      107.67     57.64 o 
  11   4  12      715.24      781.62    100.47 o 
  -8   5  12      442.06      409.42     74.96 o 
  -7   5  12      200.15      210.06     30.45 o 
  -6   5  12      350.60      330.41     23.20 o 
  -5   5  12      109.08      159.15     22.73 o 
  -4   5  12     4299.11     4323.03     98.80 o 
  -3   5  12     2233.08     2297.39     60.74 o 
  -2   5  12      478.91      495.52     27.68 o 
  -1   5  12      441.37      453.04     33.02 o 
   0   5  12     1582.96     1569.45     53.26 o 
   1   5  12     2948.41     3158.76     80.84 o 
   2   5  12     3077.26     3205.03     83.14 o 
   3   5  12      896.58      813.56     37.31 o 
   4   5  12      184.03      173.00     28.65 o 
   5   5  12     1801.97     1982.69     63.94 o 
   6   5  12     1501.02     1514.65     58.75 o 
   7   5  12     1306.27     1281.83     58.01 o 
   8   5  12       30.13       -0.38     32.33 o 
   9   5  12        7.79       19.28     45.24 o 
  10   5  12     1206.64     1639.09    107.67 o 
  -8   6  12      751.16      729.82     89.54 o 
  -7   6  12        0.08       -2.83     27.62 o 
  -6   6  12      283.39      260.02     23.06 o 
  -5   6  12     1325.92     1263.25     49.80 o 
  -4   6  12        2.65        4.20     18.51 o 
  -3   6  12     1009.82     1006.71     38.63 o 
  -2   6  12     1672.32     1600.35     48.88 o 
  -1   6  12       74.56       89.75     19.85 o 
   0   6  12      276.60      265.22     22.69 o 
   1   6  12      317.81      306.66     29.20 o 
   2   6  12     3889.04     3644.57    119.92 o 
   3   6  12     2661.33     2594.62     80.58 o 
   4   6  12       57.91       14.89     34.50 o 
   5   6  12     4290.05     4507.49    120.64 o 
   6   6  12      472.25      463.68     38.81 o 
   7   6  12       12.63      -13.52     27.61 o 
   8   6  12      439.73      378.08     45.43 o 
   9   6  12     1543.09     1539.04     82.45 o 
  10   6  12      336.66      221.00     73.00 o 
  -7   7  12     1168.00     1148.52     80.26 o 
  -6   7  12      756.94      772.46     34.11 o 
  -5   7  12      459.07      501.35     30.52 o 
  -4   7  12      372.05      316.20     29.68 o 
  -3   7  12     3320.50     3522.30     87.20 o 
  -2   7  12       30.69       20.01     25.34 o 
  -1   7  12     1117.08     1088.82     40.84 o 
   0   7  12     5793.55     6084.14    128.43 o 
   1   7  12      909.57      839.95     36.70 o 
   2   7  12      307.84      329.59     19.34 o 
   3   7  12      700.44      759.48     44.01 o 
   4   7  12     1501.70     1456.19     57.90 o 
   5   7  12       43.74       60.83     26.13 o 
   6   7  12      383.44      422.75     43.05 o 
   7   7  12        6.07      -11.14     40.62 o 
   8   7  12      986.89      928.02     90.46 o 
   9   7  12      112.93       97.61     41.05 o 
  10   7  12      566.95      664.63     97.99 o 
  -7   8  12       67.34       72.02     34.01 o 
  -6   8  12      469.41      439.69     89.80 o 
  -5   8  12     1330.37     1300.43     51.80 o 
  -4   8  12      347.88      272.29     67.97 o 
  -3   8  12      217.10      237.78     23.87 o 
  -2   8  12       41.02       47.61     22.28 o 
  -1   8  12     1305.74     1301.71     46.84 o 
   0   8  12      249.79      297.72     35.15 o 
   1   8  12     1868.00     1854.19     47.95 o 
   2   8  12     7869.62     7946.05    152.42 o 
   3   8  12      286.32      327.13     43.15 o 
   4   8  12        3.77       42.53     30.57 o 
   5   8  12      577.06      586.28     44.65 o 
   6   8  12        6.10        6.97     27.09 o 
   7   8  12      105.20      146.08     39.98 o 
   8   8  12        6.86      -46.38     46.38 o 
   9   8  12      504.73      564.35     57.21 o 
  10   8  12      367.83      416.18     69.79 o 
  -6   9  12      760.77      709.00     63.47 o 
  -5   9  12       82.11       45.22     24.27 o 
  -4   9  12      270.31      259.03     48.79 o 
  -3   9  12     1323.68     1260.62     43.07 o 
  -2   9  12      272.38      241.90     22.72 o 
  -1   9  12       51.13       36.23     19.82 o 
   0   9  12     1269.81     1354.85     43.63 o 
   1   9  12     4164.97     4264.01     99.46 o 
   2   9  12     1631.46     1789.84     58.78 o 
   3   9  12      612.66      609.83     37.56 o 
   4   9  12     3899.05     4002.66    105.66 o 
   5   9  12      390.65      449.91     55.77 o 
   6   9  12      175.09      160.03     32.89 o 
   7   9  12      282.08      235.16     55.65 o 
   8   9  12      991.85      965.32     69.78 o 
   9   9  12      159.87      109.26     48.85 o 
  -6  10  12      231.56      203.32     40.07 o 
  -5  10  12       57.11       24.66     38.91 o 
  -4  10  12      192.01      190.94     30.70 o 
  -3  10  12        6.76        4.42     24.44 o 
  -2  10  12      152.75      166.01     24.63 o 
  -1  10  12      280.33      242.70     26.32 o 
   0  10  12      886.33      958.04     38.82 o 
   1  10  12       93.64      104.48     23.55 o 
   2  10  12        2.89       -0.91     25.92 o 
   3  10  12      622.98      624.59     45.75 o 
   4  10  12       47.76      122.76     33.14 o 
   5  10  12        0.45      -12.46     29.74 o 
   6  10  12      653.22      553.15     44.13 o 
   7  10  12       55.16       49.02     35.89 o 
   8  10  12      342.51      350.01     57.81 o 
   9  10  12      153.55      182.43     59.45 o 
  -5  11  12      101.70       66.49     55.31 o 
  -4  11  12        7.15        8.23     35.96 o 
  -3  11  12      421.26      407.85     48.04 o 
  -2  11  12       81.51      138.23     28.78 o 
  -1  11  12      152.76      164.05     40.02 o 
   0  11  12      119.85       90.65     22.57 o 
   1  11  12     2019.04     2173.25     83.63 o 
   2  11  12      358.09      308.36     39.04 o 
   3  11  12      168.07      165.03     32.33 o 
   4  11  12      162.00      134.94     36.36 o 
   5  11  12      195.88      255.86     39.18 o 
   6  11  12        2.22       -4.14     40.30 o 
   7  11  12       60.07       45.77     58.49 o 
   8  11  12     1588.76     1458.94    113.55 o 
  -4  12  12     1370.05     1494.34    103.37 o 
  -3  12  12      288.76      340.10     47.54 o 
  -2  12  12        0.72       -9.94     27.04 o 
  -1  12  12      686.78      629.05     46.29 o 
   0  12  12      507.99      581.17     43.10 o 
   1  12  12     1429.20     1589.37     80.02 o 
   2  12  12      321.88      288.35     42.11 o 
   3  12  12      837.71      906.22     66.18 o 
   4  12  12        4.81      -29.85     46.11 o 
   5  12  12       44.47       35.34     41.31 o 
   6  12  12      719.65      678.66     82.64 o 
   7  12  12      177.34      149.18     59.98 o 
  -3  13  12      328.17      258.61     48.02 o 
  -2  13  12     1022.07      988.39     79.95 o 
  -1  13  12      391.77      480.10     43.82 o 
   0  13  12        0.21      -25.66     41.58 o 
   1  13  12      100.47      135.57     38.22 o 
   2  13  12     1362.28     1418.05     79.21 o 
   3  13  12      854.10      878.63     66.87 o 
   4  13  12       38.13       46.41     44.01 o 
   5  13  12      155.99      195.70     71.71 o 
   6  13  12       69.34       72.79     57.86 o 
  -1  14  12       13.90        1.84     43.81 o 
   0  14  12      780.27      696.70     79.07 o 
   1  14  12      542.71      548.98     73.71 o 
   2  14  12        0.00        4.16     51.80 o 
   3  14  12       51.53       43.10     43.66 o 
   4  14  12       56.74       23.66     92.02 o 
   5  14  12       25.38       18.59     60.25 o 
  -1 -13  13      123.36      107.53     50.00 o 
   0 -13  13       62.59      -12.37     66.24 o 
   1 -13  13      531.40      485.36    129.49 o 
   2 -13  13       45.80      -67.80     67.80 o 
  -3 -12  13       67.82       42.76     33.98 o 
  -2 -12  13     1420.89     1527.71     92.34 o 
  -1 -12  13      170.94      219.61     58.32 o 
   0 -12  13      942.30      983.55     67.68 o 
   1 -12  13       21.55      -20.31     38.95 o 
   2 -12  13      156.97      112.04     48.99 o 
   3 -12  13     1481.82     1701.55    160.46 o 
   4 -12  13      104.61      103.75     45.45 o 
  -5 -11  13      102.89       51.14     66.68 o 
  -4 -11  13        5.05      -37.06     37.06 o 
  -3 -11  13       88.72       83.38     45.56 o 
  -2 -11  13      365.52      319.82     42.52 o 
  -1 -11  13        1.31      -22.08     33.93 o 
   0 -11  13      679.43      713.10     48.72 o 
   1 -11  13      127.37      129.09     36.81 o 
   2 -11  13      687.36      725.76     81.33 o 
   3 -11  13      216.87      194.58     44.26 o 
   4 -11  13       13.80       32.94     45.68 o 
   5 -11  13      907.14      913.34     78.42 o 
  -6 -10  13       90.33      -19.37     93.83 o 
  -5 -10  13        1.43       34.63     24.95 o 
  -4 -10  13      286.60      280.19     53.71 o 
  -3 -10  13      155.46      101.48     36.16 o 
  -2 -10  13       15.84      -35.35     35.35 o 
  -1 -10  13      186.05      153.59     36.21 o 
   0 -10  13       91.49       96.91     34.60 o 
   1 -10  13        5.78      -18.21     30.34 o 
   2 -10  13      128.15       96.99     39.05 o 
   3 -10  13        2.18      -15.47     29.28 o 
   4 -10  13     1383.43     1371.81     67.13 o 
   5 -10  13       29.01       37.74     66.63 o 
   6 -10  13      178.10      214.21     60.91 o 
  -6  -9  13       25.49      -19.29     63.84 o 
  -5  -9  13     1321.86     1218.47     59.48 o 
  -4  -9  13      292.12      269.55     35.95 o 
  -3  -9  13      264.82      309.22     35.38 o 
  -2  -9  13      626.98      665.20     63.23 o 
  -1  -9  13      662.31      644.08     57.45 o 
   0  -9  13        9.25       26.57     37.40 o 
   1  -9  13        3.09       28.72     28.25 o 
   2  -9  13      539.14      520.41     39.11 o 
   3  -9  13      744.63      662.56     50.95 o 
   4  -9  13       89.31      107.14     26.44 o 
   5  -9  13        8.64       17.28     23.29 o 
   6  -9  13      261.71      228.78     49.19 o 
   7  -9  13       18.32        5.73     34.88 o 
  -7  -8  13       23.40       11.27     54.71 o 
  -6  -8  13      804.47      930.71     94.63 o 
  -5  -8  13      443.75      479.68     34.32 o 
  -4  -8  13      932.57      938.49     43.64 o 
  -3  -8  13      391.93      355.00     29.13 o 
  -2  -8  13        1.94      -29.79     30.15 o 
  -1  -8  13       49.23       35.79     29.70 o 
   0  -8  13      332.21      361.70     36.42 o 
   1  -8  13      664.54      683.85     50.04 o 
   2  -8  13      571.71      496.59     32.27 o 
   3  -8  13       91.24       87.49     25.39 o 
   4  -8  13      608.57      523.70     33.02 o 
   5  -8  13        1.87      -34.94     34.94 o 
   6  -8  13      858.49      833.97     44.96 o 
   7  -8  13       15.84       23.33     39.04 o 
   8  -8  13      278.73      197.03     58.04 o 
  -7  -7  13       23.39      -18.08     52.85 o 
  -6  -7  13       44.34      -31.34     41.93 o 
  -5  -7  13      732.41      732.22     46.34 o 
  -4  -7  13     1626.48     1633.42     56.07 o 
  -3  -7  13        3.05        2.55     32.91 o 
  -2  -7  13      805.71      859.07     46.14 o 
  -1  -7  13     2685.27     2912.47     90.31 o 
   0  -7  13      643.33      570.24     39.37 o 
   1  -7  13     4189.63     4281.97    115.03 o 
   2  -7  13      220.45      274.99     29.39 o 
   3  -7  13      968.96      959.71     49.36 o 
   4  -7  13     1041.40     1180.91     56.28 o 
   5  -7  13       51.47       38.13     32.91 o 
   6  -7  13      101.46       68.91     20.60 o 
   7  -7  13       29.60       12.99     18.90 o 
   8  -7  13      683.97      627.23     32.84 o 
  -8  -6  13      103.63      144.75     64.30 o 
  -7  -6  13        1.68      -41.08     41.08 o 
  -6  -6  13        9.51       35.62     46.80 o 
  -5  -6  13       12.87      -14.66     29.98 o 
  -4  -6  13        4.49       14.76     30.82 o 
  -3  -6  13        0.39       46.69     30.77 o 
  -2  -6  13      743.47      737.02     42.09 o 
  -1  -6  13       27.16        7.52     28.21 o 
   0  -6  13       62.05       34.62     28.40 o 
   1  -6  13     1451.23     1589.51     57.22 o 
   2  -6  13      506.73      540.64     39.97 o 
   3  -6  13      340.80      391.01     28.88 o 
   4  -6  13     1025.80     1097.83     41.78 o 
   5  -6  13      327.89      300.64     48.18 o 
   6  -6  13      320.22      341.70     42.42 o 
   7  -6  13      510.34      604.67     43.80 o 
   8  -6  13     1559.76     1670.78     63.51 o 
   9  -6  13      159.79      139.51     49.45 o 
  -8  -5  13      149.96      144.17     55.87 o 
  -7  -5  13      401.48      213.13     49.94 o 
  -6  -5  13      104.47       27.80     43.24 o 
  -5  -5  13        7.83      -32.51     36.70 o 
  -4  -5  13       19.28        2.93     32.92 o 
  -3  -5  13      132.55      116.48     39.22 o 
  -2  -5  13        1.73      -25.58     25.58 o 
  -1  -5  13      408.11      374.37     32.87 o 
   0  -5  13      750.44      670.95     41.66 o 
   1  -5  13      454.54      450.86     30.17 o 
   2  -5  13      977.17     1089.80     52.22 o 
   3  -5  13      219.85      240.75     23.27 o 
   4  -5  13      881.78      841.09     47.72 o 
   5  -5  13      291.54      277.72     28.45 o 
   6  -5  13      341.76      314.69     29.56 o 
   7  -5  13     1139.19     1064.72     53.23 o 
   8  -5  13       43.05       27.27     17.08 o 
   9  -5  13       15.80       18.28     20.74 o 
  -8  -4  13      490.73      447.35     60.98 o 
  -7  -4  13      166.97      119.36     44.43 o 
  -6  -4  13      983.97      946.39     60.95 o 
  -5  -4  13       68.90       90.84     19.31 o 
  -4  -4  13      327.89      308.76     32.41 o 
  -3  -4  13      648.27      478.28     36.83 o 
  -2  -4  13      453.22      351.12     34.16 o 
  -1  -4  13      562.48      595.62     37.72 o 
   0  -4  13     1505.81     1443.28     52.23 o 
   1  -4  13      844.73      828.72     39.33 o 
   2  -4  13     1077.52     1052.96     46.43 o 
   3  -4  13      228.50      201.84     22.11 o 
   4  -4  13       13.01       -1.86     15.53 o 
   5  -4  13     1025.83      995.54     37.96 o 
   6  -4  13      146.60      151.94     26.82 o 
   7  -4  13     1143.20     1224.28     55.96 o 
   8  -4  13     1917.67     2045.88     81.77 o 
   9  -4  13      440.87      382.97     35.96 o 
  10  -4  13      746.30      666.83     72.88 o 
  -8  -3  13       85.58       45.03     57.95 o 
  -7  -3  13     1351.78     1210.10     65.78 o 
  -6  -3  13     1777.25     1807.82     80.17 o 
  -5  -3  13      244.36      271.42     22.20 o 
  -4  -3  13      181.99      232.16     28.43 o 
  -3  -3  13     4803.71     4826.90    135.68 o 
  -2  -3  13      957.29     1038.69     47.30 o 
  -1  -3  13      467.34      488.08     34.03 o 
   0  -3  13      575.38      539.73     32.31 o 
   1  -3  13       32.55       58.85     27.12 o 
   2  -3  13      199.44      184.99     23.62 o 
   3  -3  13     5188.64     5642.88    131.05 o 
   4  -3  13      882.91      838.30     34.15 o 
   5  -3  13      355.19      297.53     24.71 o 
   6  -3  13        3.28        1.87     16.77 o 
   7  -3  13     1244.08     1452.29     57.30 o 
   8  -3  13       66.04       15.71     25.00 o 
   9  -3  13      342.15      266.70     34.49 o 
  10  -3  13       40.64       -8.85     55.18 o 
  -8  -2  13        1.88      -25.82     38.65 o 
  -7  -2  13       95.78      135.19     38.97 o 
  -6  -2  13      450.95      523.78     37.87 o 
  -5  -2  13      595.99      664.13     31.83 o 
  -4  -2  13      638.14      624.67     46.89 o 
  -3  -2  13     2271.76     2172.32     70.76 o 
  -2  -2  13       69.02       54.72     23.57 o 
  -1  -2  13     5861.87     5915.81    163.20 o 
   0  -2  13      329.18      313.37     29.26 o 
   1  -2  13     2519.93     2444.79     68.22 o 
   2  -2  13      138.85      125.53     22.58 o 
   3  -2  13      776.24      771.49     37.31 o 
   4  -2  13      361.57      280.58     22.45 o 
   5  -2  13     1519.56     1391.57     42.62 o 
   6  -2  13     1421.33     1485.64     50.21 o 
   7  -2  13      818.29      845.89     39.11 o 
   8  -2  13        3.02       -8.98     19.69 o 
   9  -2  13       40.95       30.66     27.30 o 
  10  -2  13      427.19      388.34     63.77 o 
  -8  -1  13       23.11       48.82     47.08 o 
  -7  -1  13      179.11      184.99     35.74 o 
  -6  -1  13        6.42        1.16     15.32 o 
  -5  -1  13        8.98       -3.60     18.32 o 
  -4  -1  13      769.24      789.26     33.00 o 
  -3  -1  13      121.44      130.41     28.50 o 
  -2  -1  13      126.92      147.21     25.89 o 
  -1  -1  13      407.22      396.97     30.69 o 
   0  -1  13        0.23        0.66     19.81 o 
   1  -1  13        4.59       10.43     22.10 o 
   2  -1  13        8.14       -6.96     22.15 o 
   3  -1  13      122.39      182.47     24.61 o 
   4  -1  13        3.44       26.73     18.77 o 
   5  -1  13       28.12       25.88     17.58 o 
   6  -1  13     1762.74     1745.90     65.15 o 
   7  -1  13     1462.60     1447.31     52.60 o 
   8  -1  13     2559.67     2832.59     85.14 o 
   9  -1  13      116.85      122.19     24.62 o 
  10  -1  13        3.96      -60.64     60.64 o 
  -8   0  13      305.56      329.80     49.84 o 
  -7   0  13        0.53       15.82     32.59 o 
  -6   0  13      142.11      101.76     25.88 o 
  -5   0  13      272.11      286.66     23.02 o 
  -4   0  13     4122.19     4325.43     98.34 o 
  -3   0  13      283.11      237.87     27.17 o 
  -2   0  13     3417.34     3464.69     87.26 o 
  -1   0  13     2271.08     2381.61     64.85 o 
   0   0  13       82.03      136.39     22.98 o 
   1   0  13      359.17      340.57     27.12 o 
   2   0  13       25.44        7.49     24.61 o 
   3   0  13      127.90      169.03     34.08 o 
   4   0  13      576.59      565.80     33.06 o 
   5   0  13       29.61       38.79     19.01 o 
   6   0  13      223.51      287.45     26.55 o 
   7   0  13        1.72       -4.59     26.13 o 
   8   0  13        1.43      -23.07     31.22 o 
   9   0  13      355.95      431.37     69.47 o 
  10   0  13      151.44       95.00     77.56 o 
  -8   1  13       17.85       51.80     51.80 o 
  -7   1  13      405.65      469.74     34.13 o 
  -6   1  13       80.95       50.71     21.61 o 
  -5   1  13        4.32      -25.40     25.40 o 
  -4   1  13     3344.02     3278.67    102.28 o 
  -3   1  13       95.39       96.11     17.85 o 
  -2   1  13     3554.88     3862.61     94.28 o 
  -1   1  13      940.12      980.35     40.71 o 
   0   1  13     1277.88     1152.92     44.90 o 
   1   1  13      513.79      460.86     28.46 o 
   2   1  13      792.49      759.00     42.41 o 
   3   1  13      268.71      302.42     36.74 o 
   4   1  13     2619.46     2640.99     62.35 o 
   5   1  13      171.12      164.99     18.60 o 
   6   1  13     1556.40     1737.94     58.66 o 
   7   1  13      144.53      205.33     30.28 o 
   8   1  13       37.21       96.23     30.22 o 
   9   1  13      272.27      215.85     37.58 o 
  10   1  13      433.84      433.62     71.84 o 
  11   1  13       18.79       34.36     60.38 o 
  -8   2  13       78.98      135.61     77.82 o 
  -7   2  13      624.21      555.26     40.83 o 
  -6   2  13       58.23       63.87     23.03 o 
  -5   2  13     3546.11     3635.31    145.37 o 
  -4   2  13      813.91      799.01     33.03 o 
  -3   2  13        4.56        0.87     20.42 o 
  -2   2  13     3428.66     3450.23     86.57 o 
  -1   2  13        0.12      -21.93     21.93 o 
   0   2  13      365.10      370.61     27.43 o 
   1   2  13     2114.80     2222.58     82.09 o 
   2   2  13      671.09      601.06     45.72 o 
   3   2  13     1491.16     1220.73     44.76 o 
   4   2  13     1240.52     1309.93     41.09 o 
   5   2  13      270.56      328.67     31.02 o 
   6   2  13      876.40      909.73     42.74 o 
   7   2  13      551.06      540.04     34.61 o 
   8   2  13       99.33        4.12     32.27 o 
   9   2  13        1.37       13.08     28.03 o 
  10   2  13      185.51      245.97     40.67 o 
  11   2  13        1.01      -48.67     48.67 o 
  -8   3  13      149.09       92.40     46.07 o 
  -7   3  13      340.51      277.57     78.56 o 
  -6   3  13      276.46      251.11     32.68 o 
  -5   3  13     2868.97     3029.12     81.68 o 
  -4   3  13      482.93      514.10     27.68 o 
  -3   3  13      285.08      245.53     23.58 o 
  -2   3  13     1075.44     1053.26     38.03 o 
  -1   3  13      164.34      140.41     21.60 o 
   0   3  13       43.89       81.69     25.61 o 
   1   3  13      137.55      167.77     25.03 o 
   2   3  13     2157.52     2147.69     65.60 o 
   3   3  13       67.44       73.41     22.15 o 
   4   3  13      369.38      338.78     35.60 o 
   5   3  13      452.62      479.34     32.37 o 
   6   3  13        0.75       13.86     26.73 o 
   7   3  13       14.39      -18.46     36.48 o 
   8   3  13      589.48      664.81     50.98 o 
   9   3  13      666.72      705.51     48.95 o 
  10   3  13       52.84       65.78     39.52 o 
  -8   4  13       39.35      124.15     69.23 o 
  -7   4  13      587.42      556.07     57.00 o 
  -6   4  13      122.39       91.98     35.34 o 
  -5   4  13      251.08      200.40     23.03 o 
  -4   4  13     1341.03     1375.42     46.54 o 
  -3   4  13      280.33      278.67     24.78 o 
  -2   4  13      152.67      121.33     21.88 o 
  -1   4  13      548.28      486.15     31.74 o 
   0   4  13       19.63        0.82     19.26 o 
   1   4  13       78.14       58.14     21.32 o 
   2   4  13       27.68       11.52     20.85 o 
   3   4  13      757.92      783.82     38.91 o 
   4   4  13      695.77      676.64     37.21 o 
   5   4  13     1044.10     1096.90     50.79 o 
   6   4  13       46.86        9.80     22.88 o 
   7   4  13       10.58       32.77     24.38 o 
   8   4  13        2.84       28.00     30.09 o 
   9   4  13      289.88      368.81     51.79 o 
  10   4  13       13.43       24.11     68.84 o 
  -8   5  13       88.62      150.18     72.10 o 
  -7   5  13      152.35      120.86     38.76 o 
  -6   5  13     1056.83      875.83    226.73 o 
  -5   5  13      662.42      616.28     32.32 o 
  -4   5  13      549.05      495.34     31.30 o 
  -3   5  13     1525.69     1505.96     48.30 o 
  -2   5  13      200.86      238.21     23.99 o 
  -1   5  13      346.57      347.81     27.33 o 
   0   5  13      114.29      133.64     21.83 o 
   1   5  13      414.90      416.74     31.93 o 
   2   5  13      237.58      197.56     25.50 o 
   3   5  13        5.23        0.63     20.78 o 
   4   5  13       17.80       55.42     23.92 o 
   5   5  13        3.51        8.91     22.56 o 
   6   5  13       85.26      103.86     41.96 o 
   7   5  13      142.81      128.33     33.15 o 
   8   5  13      183.70      210.43     39.14 o 
   9   5  13     1181.90     1117.81     67.06 o 
  10   5  13      291.07      288.53     58.89 o 
  -7   6  13       19.99       21.47     29.07 o 
  -6   6  13     1102.46     1102.89     53.75 o 
  -5   6  13       74.20       10.63     33.45 o 
  -4   6  13      118.05      115.87     21.27 o 
  -3   6  13     1339.80     1301.17     50.60 o 
  -2   6  13       60.84       61.25     20.26 o 
  -1   6  13     1837.88     1814.49     54.08 o 
   0   6  13        2.46        3.50     22.52 o 
   1   6  13       46.85        9.79     30.35 o 
   2   6  13      537.42      532.13     33.66 o 
   3   6  13      191.15      230.61     26.90 o 
   4   6  13       21.45       63.65     37.23 o 
   5   6  13      283.11      280.55     32.15 o 
   6   6  13       55.85       41.92     30.74 o 
   7   6  13       86.05       63.13     47.15 o 
   8   6  13      103.47       69.18     34.64 o 
   9   6  13      869.50      973.33     90.83 o 
  10   6  13      119.79       64.61     48.54 o 
  -7   7  13       23.71      -66.07    100.99 o 
  -6   7  13      924.07     1050.78     73.75 o 
  -5   7  13       66.89      -16.85     24.12 o 
  -4   7  13      150.15      119.64     25.10 o 
  -3   7  13        3.63      -20.11     20.11 o 
  -2   7  13      160.50      120.56     21.82 o 
  -1   7  13      958.59      988.71     42.44 o 
   0   7  13      747.71      706.69     32.73 o 
   1   7  13      781.51      704.01     35.53 o 
   2   7  13       20.59       38.54     14.05 o 
   3   7  13      609.57      682.73     44.04 o 
   4   7  13        9.68       -8.53     29.87 o 
   5   7  13     2181.34     2164.82     78.29 o 
   6   7  13        9.44       40.42     34.68 o 
   7   7  13       73.84        1.30     36.70 o 
   8   7  13       23.12       30.32     46.23 o 
   9   7  13        0.29       25.39     42.55 o 
  10   7  13      229.46      225.56     59.27 o 
  -6   8  13       28.83       32.25     51.67 o 
  -5   8  13      157.91      109.54     33.70 o 
  -4   8  13       43.00       -5.63     20.78 o 
  -3   8  13      207.29      202.51     26.76 o 
  -2   8  13      159.15      144.01     26.33 o 
  -1   8  13       13.16       11.16     22.05 o 
   0   8  13      278.70      337.75     23.99 o 
   1   8  13      706.90      737.76     34.22 o 
   2   8  13     1071.52      999.17     34.49 o 
   3   8  13      175.97      155.17     28.12 o 
   4   8  13        0.59      -28.10     29.70 o 
   5   8  13      388.00      382.11     35.27 o 
   6   8  13      170.76      125.86     33.27 o 
   7   8  13       21.33      -11.04     36.30 o 
   8   8  13       89.76      138.47     43.26 o 
   9   8  13      356.17      296.73     59.17 o 
  -6   9  13      173.88      126.50     54.66 o 
  -5   9  13       49.57       18.03     44.39 o 
  -4   9  13       75.75       38.55     38.39 o 
  -3   9  13      431.73      439.98     32.64 o 
  -2   9  13     2357.61     2492.48     73.53 o 
  -1   9  13        5.04       20.85     21.08 o 
   0   9  13      456.11      430.81     28.73 o 
   1   9  13      360.52      398.42     27.09 o 
   2   9  13     1446.58     1439.33     55.83 o 
   3   9  13       53.03       80.35     29.91 o 
   4   9  13      865.63      789.43     43.28 o 
   5   9  13       36.19      -14.89     26.54 o 
   6   9  13       87.03      116.48     39.72 o 
   7   9  13       15.64       -2.18     41.69 o 
   8   9  13       19.01       25.20     45.78 o 
   9   9  13      155.67      112.88     53.14 o 
  -5  10  13      445.30      474.77     59.03 o 
  -4  10  13      159.30      129.64     47.89 o 
  -3  10  13        2.36       18.84     23.45 o 
  -2  10  13       20.16       41.00     23.77 o 
  -1  10  13      158.11      123.97     23.97 o 
   0  10  13     1166.57     1172.26     46.63 o 
   1  10  13      332.57      270.87     30.11 o 
   2  10  13      525.11      555.70     41.54 o 
   3  10  13       99.14      125.73     31.35 o 
   4  10  13        2.37      -18.02     31.02 o 
   5  10  13      626.41      596.53     46.35 o 
   6  10  13      100.52       46.11     44.96 o 
   7  10  13        2.20       20.33     62.88 o 
   8  10  13        1.35       53.25     53.68 o 
  -4  11  13       79.68      186.59     53.07 o 
  -3  11  13       17.80      -33.43     33.43 o 
  -2  11  13       12.61      -15.79     23.50 o 
  -1  11  13      183.93      189.12     33.52 o 
   0  11  13      263.42      205.71     26.68 o 
   1  11  13      766.17      697.31     36.99 o 
   2  11  13      646.27      676.03     75.10 o 
   3  11  13       34.03       77.90     35.49 o 
   4  11  13      509.40      497.44     46.00 o 
   5  11  13      161.83      174.50     58.29 o 
   6  11  13        1.88       20.37     63.12 o 
   7  11  13      387.72      407.09    102.68 o 
   8  11  13      353.54      395.32     74.60 o 
  -4  12  13        0.95      -50.53     50.53 o 
  -3  12  13      332.57      388.34     64.14 o 
  -2  12  13       59.79       51.23     33.22 o 
  -1  12  13        7.32       34.93     40.44 o 
   0  12  13      346.43      367.86     38.25 o 
   1  12  13       53.70      -34.24     34.24 o 
   2  12  13      418.34      334.12     47.27 o 
   3  12  13      290.49      334.49     56.59 o 
   4  12  13      908.06      997.31     69.74 o 
   5  12  13       21.18      -54.54     54.54 o 
   6  12  13      338.70      354.32     64.05 o 
   7  12  13        9.95       35.25    104.76 o 
  -2  13  13       11.34       11.58     82.25 o 
  -1  13  13      288.48      358.60     91.75 o 
   0  13  13      162.24      140.31     49.71 o 
   1  13  13      223.54      241.57     64.21 o 
   2  13  13        0.69       -6.51     38.53 o 
   3  13  13       18.05       -5.01     48.48 o 
   4  13  13        3.48      -10.53     51.07 o 
   5  13  13       78.09       73.70     71.78 o 
   6  13  13      101.97      129.36     62.66 o 
   0  14  13       63.80       80.95     69.23 o 
   1  14  13       37.88       78.60     54.82 o 
   2  14  13       18.28       92.79     48.77 o 
   3  14  13       34.74        1.44     54.63 o 
   4  14  13       44.94       38.89     53.39 o 
  -2 -12  14      113.37      131.84     40.25 o 
  -1 -12  14       55.07       16.44     41.42 o 
   0 -12  14       11.07       -3.73     37.30 o 
   1 -12  14       68.06      133.45     42.51 o 
   2 -12  14      331.34      442.40     61.68 o 
   3 -12  14      238.47      257.96     70.78 o 
  -4 -11  14      183.74      180.33     42.44 o 
  -3 -11  14     1135.98     1355.66     82.00 o 
  -2 -11  14      399.84      491.16     45.79 o 
  -1 -11  14      151.27       97.41     42.90 o 
   0 -11  14      135.48       69.18     46.79 o 
   1 -11  14      309.99      273.97     62.55 o 
   2 -11  14        0.16        5.96     62.63 o 
   3 -11  14       22.08        4.40     29.75 o 
   4 -11  14      247.57      193.24     65.20 o 
   5 -11  14      262.49      292.50     57.62 o 
  -5 -10  14      219.32      244.51     72.48 o 
  -4 -10  14      185.63      286.49     65.69 o 
  -3 -10  14       80.91       72.27     53.02 o 
  -2 -10  14      223.00      186.06     36.54 o 
  -1 -10  14      633.05      589.61     58.79 o 
   0 -10  14      222.13      180.22     35.70 o 
   1 -10  14       98.88      107.55     39.83 o 
   2 -10  14      169.06      129.51     35.38 o 
   3 -10  14      253.48      236.26     36.80 o 
   4 -10  14        8.29       15.80     46.78 o 
   5 -10  14      520.77      402.65     72.36 o 
   6 -10  14      831.61      932.84    107.23 o 
  -6  -9  14     1188.65     1042.45    148.23 o 
  -5  -9  14     1742.59     1872.95     85.94 o 
  -4  -9  14        9.23      -22.61     31.52 o 
  -3  -9  14        2.62      -17.97     32.69 o 
  -2  -9  14     1534.00     1773.24     71.52 o 
  -1  -9  14      274.09      213.18     40.37 o 
   0  -9  14      465.57      414.11     46.67 o 
   1  -9  14       93.25       97.70     39.88 o 
   2  -9  14      287.68      239.87     39.43 o 
   3  -9  14       10.07       -1.50     27.52 o 
   4  -9  14       24.44       37.46     39.42 o 
   5  -9  14      641.74      652.00     89.80 o 
   6  -9  14        0.29       32.01     49.19 o 
   7  -9  14      190.14      194.17     52.06 o 
  -6  -8  14       74.57       88.28     52.03 o 
  -5  -8  14      256.76      279.38     34.29 o 
  -4  -8  14     1572.28     1657.77     77.45 o 
  -3  -8  14      669.39      634.80     42.37 o 
  -2  -8  14       26.34       73.32     41.20 o 
  -1  -8  14      164.05      103.54     35.48 o 
   0  -8  14      194.67      319.62     43.38 o 
   1  -8  14      155.72      208.52     43.08 o 
   2  -8  14      380.21      365.96     42.76 o 
   3  -8  14      371.98      364.12     32.63 o 
   4  -8  14     2315.65     2303.68     84.21 o 
   5  -8  14        7.62       14.32     47.79 o 
   6  -8  14      112.78      147.69     36.74 o 
   7  -8  14      977.28      828.99     89.80 o 
  -7  -7  14        0.22       66.48     50.86 o 
  -6  -7  14      593.35      560.09     64.74 o 
  -5  -7  14       95.14      125.39     22.67 o 
  -4  -7  14        3.32       37.32     25.61 o 
  -3  -7  14      139.46      108.22     31.64 o 
  -2  -7  14     2539.13     2451.23    103.54 o 
  -1  -7  14     2020.18     2121.31     95.80 o 
   0  -7  14        0.06       -8.89     29.94 o 
   1  -7  14       36.43        8.48     32.05 o 
   2  -7  14      948.14      943.98     46.51 o 
   3  -7  14      127.23      121.45     42.60 o 
   4  -7  14     1159.19     1152.82     47.73 o 
   5  -7  14       63.17      121.83     26.73 o 
   6  -7  14      703.72      772.81     43.95 o 
   7  -7  14       40.22        8.59     40.60 o 
   8  -7  14      651.71      646.53     84.07 o 
  -7  -6  14      410.13      362.33     89.57 o 
  -6  -6  14      310.73      258.78     62.06 o 
  -5  -6  14        5.02      -12.49     17.78 o 
  -4  -6  14     1206.55     1192.98     61.06 o 
  -3  -6  14     2664.64     2774.37     98.46 o 
  -2  -6  14     1597.17     1625.02     66.93 o 
  -1  -6  14     2063.79     1966.80     71.87 o 
   0  -6  14     1420.57     1317.27     53.97 o 
   1  -6  14     2610.41     2731.75     84.93 o 
   2  -6  14       14.32       37.26     28.30 o 
   3  -6  14      791.23      788.02     46.74 o 
   4  -6  14      973.72      928.54     47.12 o 
   5  -6  14       69.49       94.92     22.10 o 
   6  -6  14     1529.33     1554.04     73.97 o 
   7  -6  14      147.94      196.16     27.17 o 
   8  -6  14        2.74       20.30     49.19 o 
   9  -6  14        6.86      -14.58     49.45 o 
  -7  -5  14      422.95      381.34     54.97 o 
  -6  -5  14        3.37       14.01     53.20 o 
  -5  -5  14       48.87       95.06     38.24 o 
  -4  -5  14     1147.20     1165.96     58.41 o 
  -3  -5  14     1060.01     1102.03     52.28 o 
  -2  -5  14      337.80      368.92     44.93 o 
  -1  -5  14     2017.90     1992.83     67.11 o 
   0  -5  14     1406.81     1375.60     55.27 o 
   1  -5  14       32.87       29.86     21.64 o 
   2  -5  14     2873.26     3003.89     84.25 o 
   3  -5  14     1424.21     1344.76     57.88 o 
   4  -5  14       31.73       26.54     18.23 o 
   5  -5  14     1162.23     1172.13     47.67 o 
   6  -5  14     1095.00     1002.90     56.57 o 
   7  -5  14        0.80       -7.87     23.83 o 
   8  -5  14       39.97       34.34     31.95 o 
   9  -5  14       22.62       17.44     37.74 o 
  -8  -4  14      126.67      132.44    122.20 o 
  -7  -4  14      131.67      139.11     41.56 o 
  -6  -4  14      763.08      866.64     67.46 o 
  -5  -4  14      595.23      501.42     30.28 o 
  -4  -4  14        4.58       29.60     27.04 o 
  -3  -4  14     1073.23     1094.37     53.86 o 
  -2  -4  14     1514.27     1694.00     63.02 o 
  -1  -4  14      177.31      225.99     30.29 o 
   0  -4  14      129.36       56.53     26.62 o 
   1  -4  14     1010.08      962.66     46.33 o 
   2  -4  14       99.97      127.36     28.20 o 
   3  -4  14      252.22      268.16     28.04 o 
   4  -4  14     2152.88     2122.62    105.65 o 
   5  -4  14     2960.09     2961.62     78.96 o 
   6  -4  14      796.51      795.66     36.84 o 
   7  -4  14      576.63      470.94    102.05 o 
   8  -4  14      771.21      763.98     45.96 o 
   9  -4  14       29.54       43.73     40.60 o 
  -8  -3  14     1331.43     1440.91    189.87 o 
  -7  -3  14      702.09      765.21     64.36 o 
  -6  -3  14        1.41      -24.70     30.40 o 
  -5  -3  14      419.17      428.72     34.20 o 
  -4  -3  14       42.94       62.41     32.36 o 
  -3  -3  14     1468.37     1325.74     60.58 o 
  -2  -3  14       57.49       91.18     28.33 o 
  -1  -3  14      115.67      140.39     32.71 o 
   0  -3  14      293.72      295.10     27.29 o 
   1  -3  14       46.89       34.24     26.64 o 
   2  -3  14       25.98       34.50     20.79 o 
   3  -3  14     3037.31     3161.53     87.59 o 
   4  -3  14      646.68      643.72     30.65 o 
   5  -3  14        0.01        6.24     23.80 o 
   6  -3  14      825.10      786.47     35.93 o 
   7  -3  14      270.41      315.89     75.34 o 
   8  -3  14      225.08      280.21     64.15 o 
   9  -3  14      150.86       60.91     46.59 o 
  10  -3  14      561.29      590.31     78.60 o 
  -8  -2  14       76.64      116.36     50.49 o 
  -7  -2  14       26.57       51.07     38.64 o 
  -6  -2  14     1597.12     1834.12     68.77 o 
  -5  -2  14      957.09      980.03     42.76 o 
  -4  -2  14      892.01      845.21     45.34 o 
  -3  -2  14     4393.42     4434.86    124.78 o 
  -2  -2  14       96.73       48.46     27.86 o 
  -1  -2  14      316.42      311.31     29.85 o 
   0  -2  14        9.69       19.35     22.38 o 
   1  -2  14      553.37      546.44     30.48 o 
   2  -2  14     1486.74     1405.40     51.37 o 
   3  -2  14      818.79      900.96     40.12 o 
   4  -2  14      747.15      754.03     32.85 o 
   5  -2  14     2007.79     2015.07     60.75 o 
   6  -2  14      188.17      186.47     25.76 o 
   7  -2  14       17.70       -2.18     22.55 o 
   8  -2  14       49.31       15.09     48.80 o 
   9  -2  14       56.01       79.07     40.45 o 
  10  -2  14      155.17      188.44     69.75 o 
  -8  -1  14      150.49      100.99     60.64 o 
  -7  -1  14      682.58      904.76     82.26 o 
  -6  -1  14      115.89      104.90     34.60 o 
  -5  -1  14      513.55      510.78     34.81 o 
  -4  -1  14     4586.67     4659.76    106.27 o 
  -3  -1  14     1685.26     1651.03     58.53 o 
  -2  -1  14      273.61      247.83     30.07 o 
  -1  -1  14     2333.77     2191.83     73.55 o 
   0  -1  14     2607.85     2503.51     72.77 o 
   1  -1  14       19.40       12.09     21.54 o 
   2  -1  14      985.62      990.72     40.87 o 
   3  -1  14     2414.72     2452.16     70.84 o 
   4  -1  14      200.25      198.47     29.40 o 
   5  -1  14       18.73       34.19     20.42 o 
   6  -1  14       65.90       41.75     25.50 o 
   7  -1  14      809.03      822.24     40.24 o 
   8  -1  14      354.67      341.07     43.95 o 
   9  -1  14       20.80      -72.88     72.88 o 
  10  -1  14       34.64       26.03     49.19 o 
  -8   0  14      263.42      228.00     72.10 o 
  -7   0  14      103.48      139.82     42.84 o 
  -6   0  14       73.49       56.24     24.22 o 
  -5   0  14      515.59      537.01     35.21 o 
  -4   0  14     1003.82      949.46     38.44 o 
  -3   0  14      249.41      286.85     57.70 o 
  -2   0  14      372.38      368.39     29.82 o 
  -1   0  14      882.44      889.84     43.23 o 
   0   0  14       72.48       75.12     23.37 o 
   1   0  14      397.54      351.06     29.59 o 
   2   0  14    10007.42    10295.40    223.61 o 
   3   0  14      273.95      303.52     30.28 o 
   4   0  14      418.28      504.65     28.79 o 
   5   0  14     1742.69     1692.10     51.45 o 
   6   0  14       55.16       92.33     19.85 o 
   7   0  14      127.62      170.61     28.97 o 
   8   0  14       38.05       61.12     30.46 o 
   9   0  14        5.73      -14.51     30.82 o 
  10   0  14       20.44      -40.34     69.23 o 
  -8   1  14       30.33      -46.07     63.51 o 
  -7   1  14        4.70       18.76     23.38 o 
  -6   1  14       78.20       46.68     23.72 o 
  -5   1  14       41.74       28.86     21.90 o 
  -4   1  14      112.38      162.21     24.05 o 
  -3   1  14       42.28       38.03     25.69 o 
  -2   1  14     1577.45     1654.47     58.27 o 
  -1   1  14        0.14      -13.98     22.22 o 
   0   1  14     3676.33     3460.20     93.14 o 
   1   1  14     4624.57     4569.20    114.03 o 
   2   1  14       27.13       32.91     21.68 o 
   3   1  14       18.32        4.84     21.13 o 
   4   1  14     6171.72     6115.42    120.26 o 
   5   1  14        9.68        2.39     18.93 o 
   6   1  14      642.81      634.07     38.28 o 
   7   1  14      945.94      873.17     44.51 o 
   8   1  14      306.93      315.71     49.20 o 
   9   1  14       90.15       63.86     36.25 o 
  10   1  14      343.05      278.76     68.97 o 
  -8   2  14      540.54      545.54     83.81 o 
  -7   2  14      225.26      217.40     57.96 o 
  -6   2  14      165.97      157.21     23.45 o 
  -5   2  14      404.68      366.96     61.17 o 
  -4   2  14     1815.26     1832.55     53.94 o 
  -3   2  14      306.94      251.25     26.80 o 
  -2   2  14      266.21      223.52     29.57 o 
  -1   2  14      844.97      828.04     38.90 o 
   0   2  14       16.55       24.29     24.10 o 
   1   2  14       98.14       45.14     23.10 o 
   2   2  14     2865.32     2789.58     76.35 o 
   3   2  14     3690.77     3761.79    100.03 o 
   4   2  14       33.68       37.31     19.63 o 
   5   2  14       35.08       45.11     26.83 o 
   6   2  14     2487.82     2596.54     82.05 o 
   7   2  14      252.33      357.31     34.12 o 
   8   2  14       27.45       28.42     31.33 o 
   9   2  14       79.84       60.24     36.49 o 
  10   2  14      389.07      424.77     86.15 o 
  -8   3  14       13.12       34.62     69.23 o 
  -7   3  14      184.52      206.62     30.08 o 
  -6   3  14     1246.13     1410.02     66.57 o 
  -5   3  14       20.64        4.13     27.09 o 
  -4   3  14      481.68      387.25     26.44 o 
  -3   3  14      621.63      635.28     33.35 o 
  -2   3  14       71.25      100.62     20.45 o 
  -1   3  14      144.17      169.53     26.80 o 
   0   3  14       92.87       92.82     23.63 o 
   1   3  14     2884.81     2959.36     81.24 o 
   2   3  14      205.41      167.38     27.08 o 
   3   3  14      162.63      176.94     30.34 o 
   4   3  14      999.14     1002.53     34.88 o 
   5   3  14       46.57       59.34     26.82 o 
   6   3  14     1440.23     1337.48     57.38 o 
   7   3  14      112.29      111.69     30.82 o 
   8   3  14       93.14       81.83     33.98 o 
   9   3  14      243.84      245.57     40.24 o 
  10   3  14      412.22      418.79     77.56 o 
  -8   4  14      115.14      179.07     72.10 o 
  -7   4  14      697.54      627.08     53.97 o 
  -6   4  14      692.23      748.82     46.87 o 
  -5   4  14      266.33      307.57     30.64 o 
  -4   4  14     1194.97     1316.10     47.20 o 
  -3   4  14      224.66      225.81     22.89 o 
  -2   4  14      505.23      458.23     28.39 o 
  -1   4  14      543.77      501.91     32.69 o 
   0   4  14     1113.79     1133.56     43.57 o 
   1   4  14      115.86      120.00     29.22 o 
   2   4  14     1672.22     1813.60     62.31 o 
   3   4  14     1288.95     1269.24     49.96 o 
   4   4  14      327.32      310.39     31.89 o 
   5   4  14      177.42      156.71     30.14 o 
   6   4  14     2201.58     2355.92     78.11 o 
   7   4  14       76.90       52.63     32.91 o 
   8   4  14       17.64      -39.91     39.91 o 
   9   4  14      571.75      601.11     55.17 o 
  10   4  14     1489.02     1430.91     93.33 o 
  -7   5  14        0.40       24.25     36.68 o 
  -6   5  14      664.53      506.97    156.26 o 
  -5   5  14     5332.61     5824.79    159.72 o 
  -4   5  14      512.64      499.59     31.66 o 
  -3   5  14      505.76      521.73     32.09 o 
  -2   5  14      334.26      312.71     25.82 o 
  -1   5  14       20.40       17.59     21.94 o 
   0   5  14      367.38      385.61     34.26 o 
   1   5  14     2840.71     2897.21     86.17 o 
   2   5  14     2213.76     2243.06     70.21 o 
   3   5  14     2657.79     2603.64     78.95 o 
   4   5  14      128.91      111.30     26.55 o 
   5   5  14      731.26      864.82     44.46 o 
   6   5  14      316.89      375.00     43.49 o 
   7   5  14      629.53      526.01     48.33 o 
   8   5  14      165.96      175.27     49.87 o 
   9   5  14       73.84       75.57     39.00 o 
  10   5  14      103.81      114.53     57.22 o 
  -7   6  14      222.19      285.92     96.04 o 
  -6   6  14       87.32      112.53     45.48 o 
  -5   6  14       35.80       17.62     23.96 o 
  -4   6  14      773.54      759.39     43.82 o 
  -3   6  14     1802.70     1797.38     58.01 o 
  -2   6  14        0.64      -21.28     21.28 o 
  -1   6  14      403.11      394.71     29.15 o 
   0   6  14     1551.67     1605.86     59.87 o 
   1   6  14       58.83       59.07     25.97 o 
   2   6  14      403.01      418.25     33.77 o 
   3   6  14      258.02      240.90     30.74 o 
   4   6  14      237.99      232.67     34.64 o 
   5   6  14      803.33      746.64     44.15 o 
   6   6  14        5.52       -4.38     30.84 o 
   7   6  14      702.38      801.45     58.95 o 
   8   6  14      283.38      268.90     48.90 o 
   9   6  14      308.54      350.69     46.46 o 
  10   6  14     1191.45     1142.01    101.31 o 
  -6   7  14        2.72       35.19     37.40 o 
  -5   7  14     1478.95     1433.77     81.78 o 
  -4   7  14      192.37      120.84     40.09 o 
  -3   7  14      275.86      310.58     24.89 o 
  -2   7  14     1148.78     1209.43     47.67 o 
  -1   7  14     1810.86     1804.55     59.00 o 
   0   7  14        3.43       10.45     22.39 o 
   1   7  14      900.35      901.16     53.18 o 
   2   7  14       22.05       12.33     15.86 o 
   3   7  14      841.85      798.02     46.72 o 
   4   7  14     2300.80     2351.36     82.42 o 
   5   7  14      406.90      363.05     38.53 o 
   6   7  14       23.51       16.45     30.65 o 
   7   7  14       73.54       70.29     40.68 o 
   8   7  14      150.83      216.56     63.68 o 
   9   7  14     1630.02     1822.21    195.70 o 
  -6   8  14     1160.60     1208.14     87.03 o 
  -5   8  14      228.29      174.16     48.80 o 
  -4   8  14     1173.03     1176.93     83.44 o 
  -3   8  14      956.53     1048.15     49.12 o 
  -2   8  14      207.03      188.69     33.34 o 
  -1   8  14      177.85      229.98     26.07 o 
   0   8  14     2461.04     2538.91     76.93 o 
   1   8  14      552.06      555.03     28.35 o 
   2   8  14      102.82      134.48     25.10 o 
   3   8  14      174.86      174.44     36.97 o 
   4   8  14      341.26      372.19     43.47 o 
   5   8  14     1431.66     1294.64     63.98 o 
   6   8  14      424.33      387.55     48.34 o 
   7   8  14      532.44      737.21     70.02 o 
   8   8  14      809.20      805.19     72.66 o 
   9   8  14        2.73      -10.52     51.35 o 
  -5   9  14       52.17      135.08     66.11 o 
  -4   9  14       69.48      -13.96     70.14 o 
  -3   9  14      143.32      184.79     53.42 o 
  -2   9  14       10.38       21.50     23.22 o 
  -1   9  14     1043.29      997.07     43.96 o 
   0   9  14        7.25       55.26     26.35 o 
   1   9  14      107.04      123.41     24.21 o 
   2   9  14     1405.28     1442.61     46.45 o 
   3   9  14       55.64       98.37     44.07 o 
   4   9  14       47.86       29.39     30.49 o 
   5   9  14      458.44      498.13     41.93 o 
   6   9  14       40.54       80.35     43.20 o 
   7   9  14        0.59      -47.93     49.66 o 
   8   9  14       12.42      -44.88     44.88 o 
   9   9  14       35.26       79.61     54.73 o 
  -5  10  14      124.10      112.30     40.53 o 
  -4  10  14      686.64      641.60     70.01 o 
  -3  10  14      215.42      225.42     51.04 o 
  -2  10  14      222.35      230.04     29.45 o 
  -1  10  14        8.86        1.81     27.46 o 
   0  10  14       38.81       66.21     36.40 o 
   1  10  14      958.34      995.26     46.55 o 
   2  10  14       37.97       83.46     33.39 o 
   3  10  14      202.69      246.22     40.80 o 
   4  10  14       54.08      107.23     39.31 o 
   5  10  14      425.96      455.91     45.00 o 
   6  10  14      589.68      620.56     97.21 o 
   7  10  14      344.67      375.40     83.09 o 
   8  10  14      887.94      898.42     95.13 o 
  -4  11  14      223.78      114.83     41.21 o 
  -3  11  14       12.85      -12.84     38.06 o 
  -2  11  14       58.78       53.39     34.30 o 
  -1  11  14       22.44       30.35     28.17 o 
   0  11  14      220.45      210.07     29.75 o 
   1  11  14      204.54      232.56     33.45 o 
   2  11  14      139.71      139.80     36.00 o 
   3  11  14      997.72      928.75     68.58 o 
   4  11  14      862.58      941.51     68.43 o 
   5  11  14        3.50       -2.80     47.54 o 
   6  11  14      247.76      206.39     58.80 o 
   7  11  14      591.15      567.16     73.07 o 
  -3  12  14       11.46      -29.71     41.76 o 
  -2  12  14      733.29      704.84     67.14 o 
  -1  12  14        0.80       10.58     32.81 o 
   0  12  14       51.65        1.18     33.04 o 
   1  12  14       14.96      -39.41     39.41 o 
   2  12  14       80.64      122.34     44.02 o 
   3  12  14       45.28      -31.47     62.75 o 
   4  12  14       32.42       37.04     47.26 o 
   5  12  14      689.81      740.39    106.71 o 
   6  12  14      350.00      471.20     82.48 o 
  -2  13  14       30.82       86.44     46.65 o 
  -1  13  14       41.76       40.56     44.53 o 
   0  13  14      415.80      464.97     49.54 o 
   1  13  14       14.53        5.68     48.92 o 
   2  13  14      355.94      329.05     54.87 o 
   3  13  14      301.52      266.13     58.47 o 
   4  13  14      389.36      608.32     90.16 o 
   5  13  14        4.69       37.92     57.67 o 
   1  14  14      509.95      534.58     66.66 o 
   2  14  14      294.04      513.91     84.34 o 
   3  14  14      613.40      687.04     96.08 o 
  -1 -12  15      612.33      712.14     62.02 o 
   0 -12  15      169.48      161.67     57.12 o 
   1 -12  15      163.21      162.91     56.20 o 
   2 -12  15        1.84       51.94     83.81 o 
  -3 -11  15      260.77      140.57     45.76 o 
  -2 -11  15      150.50       81.90     42.80 o 
  -1 -11  15      621.73      560.25     53.48 o 
   0 -11  15      515.19      490.64     59.44 o 
   1 -11  15      118.63      137.81     56.72 o 
   2 -11  15      185.25      251.87     47.27 o 
   3 -11  15       83.60       60.91     89.80 o 
   4 -11  15       42.12      -11.71     60.91 o 
  -4 -10  15       21.89        1.77     35.43 o 
  -3 -10  15        3.50      -40.70     40.70 o 
  -2 -10  15      177.91      230.90     36.71 o 
  -1 -10  15        0.79       15.18     32.73 o 
   0 -10  15      400.74      412.90     48.12 o 
   1 -10  15       77.07       43.33     40.21 o 
   2 -10  15      218.87      225.56     45.70 o 
   3 -10  15       68.15       69.79     45.69 o 
   4 -10  15        7.60       78.08     49.19 o 
   5 -10  15      328.74      205.88     78.34 o 
  -5  -9  15      274.14      330.23    143.93 o 
  -4  -9  15        0.06      -32.97     43.94 o 
  -3  -9  15       34.61       -4.09     35.08 o 
  -2  -9  15      365.96      409.62     37.05 o 
  -1  -9  15        2.93      -27.10     44.78 o 
   0  -9  15       78.98       87.50     49.13 o 
   1  -9  15      352.73      342.73     48.77 o 
   2  -9  15        7.60       -8.06     34.31 o 
   3  -9  15      190.70      210.05     35.19 o 
   4  -9  15       56.31       68.54     41.54 o 
   5  -9  15       68.20       75.22     55.18 o 
   6  -9  15      297.72      315.98     78.34 o 
  -6  -8  15      135.89       -9.72     75.46 o 
  -5  -8  15      744.19      798.30     60.18 o 
  -4  -8  15      634.59      669.66     71.77 o 
  -3  -8  15      756.71      674.92     45.33 o 
  -2  -8  15     1082.87      963.09     69.47 o 
  -1  -8  15     2501.22     2576.19    138.66 o 
   0  -8  15       18.45      -13.10     39.48 o 
   1  -8  15      144.76      106.30     39.68 o 
   2  -8  15      141.85      119.37     37.89 o 
   3  -8  15        2.35       44.97     27.63 o 
   4  -8  15      260.60      190.97     31.14 o 
   5  -8  15       32.35       43.86     80.69 o 
   6  -8  15      196.40      185.32     54.92 o 
   7  -8  15        0.39       63.77     43.47 o 
  -6  -7  15      333.02      229.85     55.10 o 
  -5  -7  15        3.57       14.37     19.07 o 
  -4  -7  15      275.69      290.81     37.87 o 
  -3  -7  15      702.89      661.38     53.61 o 
  -2  -7  15       27.38      -15.11     31.16 o 
  -1  -7  15       43.10       55.18     28.54 o 
   0  -7  15       32.24       54.12     27.63 o 
   1  -7  15      186.00      195.38     32.69 o 
   2  -7  15       19.71       50.10     32.05 o 
   3  -7  15      331.81      316.17     43.67 o 
   4  -7  15      561.76      553.89     41.23 o 
   5  -7  15      144.33      121.02     30.66 o 
   6  -7  15      179.15       65.65     90.23 o 
   7  -7  15       83.25       58.04     43.47 o 
   8  -7  15      413.32      385.47     60.91 o 
  -7  -6  15        1.29      -39.00     60.92 o 
  -6  -6  15       60.65       88.79     43.61 o 
  -5  -6  15        5.34       -0.89     43.02 o 
  -4  -6  15        4.38       50.32     39.07 o 
  -3  -6  15        1.04       16.59     35.47 o 
  -2  -6  15      147.95      141.11     33.14 o 
  -1  -6  15      115.32       85.15     31.04 o 
   0  -6  15       55.72       42.70     28.94 o 
   1  -6  15      142.73      143.38     36.22 o 
   2  -6  15      323.30      344.24     31.92 o 
   3  -6  15     1016.17     1009.22     44.43 o 
   4  -6  15      328.77      337.51     35.99 o 
   5  -6  15      513.08      499.33     40.16 o 
   6  -6  15      167.38      107.77     45.11 o 
   7  -6  15      192.50      141.95     44.15 o 
   8  -6  15      132.60      165.28     46.33 o 
  -7  -5  15       59.21       46.36     77.35 o 
  -6  -5  15      427.82      533.54     59.88 o 
  -5  -5  15       53.53      -29.32     41.62 o 
  -4  -5  15        7.01       22.29     44.35 o 
  -3  -5  15      167.20       98.54     32.78 o 
  -2  -5  15     1246.12     1259.72     60.40 o 
  -1  -5  15      595.28      590.79     38.91 o 
   0  -5  15      956.51     1053.84     51.49 o 
   1  -5  15      219.58      185.70     40.19 o 
   2  -5  15      843.29      794.03     42.48 o 
   3  -5  15        7.81        2.07     21.24 o 
   4  -5  15        5.51       25.52     22.91 o 
   5  -5  15      932.46      907.02     40.05 o 
   6  -5  15      219.74      292.92     33.70 o 
   7  -5  15      240.53      190.17     28.90 o 
   8  -5  15       24.19        8.59     46.33 o 
   9  -5  15       29.29      118.95     60.91 o 
  -7  -4  15      337.70      399.79     88.49 o 
  -6  -4  15       24.32      112.88     51.98 o 
  -5  -4  15      201.55      181.09     34.58 o 
  -4  -4  15      285.52      235.75     41.59 o 
  -3  -4  15      203.38      174.44     42.08 o 
  -2  -4  15       32.75       36.40     27.91 o 
  -1  -4  15       73.06       61.70     31.19 o 
   0  -4  15       20.54       25.52     26.25 o 
   1  -4  15       34.04       11.76     32.06 o 
   2  -4  15      358.25      360.58     38.63 o 
   3  -4  15     1463.89     1523.54     58.34 o 
   4  -4  15     1057.48      956.30     39.12 o 
   5  -4  15       11.88       16.80     22.38 o 
   6  -4  15      350.20      305.71     29.51 o 
   7  -4  15     1594.13     1175.49    310.40 o 
   8  -4  15        6.25      -31.70     31.70 o 
   9  -4  15       79.43      110.36     66.89 o 
  -7  -3  15      175.01      235.12     58.82 o 
  -6  -3  15      192.83      216.53     37.79 o 
  -5  -3  15      876.01      863.11     48.73 o 
  -4  -3  15        5.32       32.83     30.83 o 
  -3  -3  15      829.57      807.50     46.88 o 
  -2  -3  15      917.89     1022.01     50.13 o 
  -1  -3  15      274.21      207.76     37.14 o 
   0  -3  15       78.03       56.72     25.20 o 
   1  -3  15        0.16        0.77     23.15 o 
   2  -3  15      208.42      265.05     30.01 o 
   3  -3  15       77.10       57.00     22.23 o 
   4  -3  15      225.75      253.87     26.23 o 
   5  -3  15      788.96      815.99     38.16 o 
   6  -3  15        5.11       14.50     18.64 o 
   7  -3  15     1278.70     1337.85     54.56 o 
   8  -3  15      635.43      411.88    207.51 o 
   9  -3  15      452.95      476.57     75.48 o 
  -7  -2  15      130.28       65.46     56.15 o 
  -6  -2  15      751.32      703.25     41.47 o 
  -5  -2  15       42.98       53.45     24.11 o 
  -4  -2  15        7.81       14.17     28.78 o 
  -3  -2  15     2895.38     2911.94     90.59 o 
  -2  -2  15      717.51      641.93     39.73 o 
  -1  -2  15      285.08      267.76     30.89 o 
   0  -2  15        9.39      -24.18     24.18 o 
   1  -2  15       27.22       -5.75     23.50 o 
   2  -2  15     3182.56     3217.10     90.81 o 
   3  -2  15      296.44      309.26     33.19 o 
   4  -2  15      468.42      512.10     29.18 o 
   5  -2  15      897.54      902.80     46.83 o 
   6  -2  15        1.67       -1.11     20.80 o 
   7  -2  15     1518.96     1611.69     67.97 o 
   8  -2  15       64.29      116.55     31.46 o 
   9  -2  15       48.70       81.21     58.04 o 
  10  -2  15      196.55       58.04     69.75 o 
  -8  -1  15        2.73        5.73     63.51 o 
  -7  -1  15        0.06       49.63     39.50 o 
  -6  -1  15      368.20      406.04     33.37 o 
  -5  -1  15      712.52      737.18     44.07 o 
  -4  -1  15     2838.88     2847.34     82.73 o 
  -3  -1  15     1060.15     1156.92     56.91 o 
  -2  -1  15      545.60      533.68     36.54 o 
  -1  -1  15      220.91      240.79     29.20 o 
   0  -1  15       86.73       84.52     24.83 o 
   1  -1  15     2542.74     2442.66     74.13 o 
   2  -1  15     1154.28     1323.30     52.03 o 
   3  -1  15     2078.33     1939.79     65.02 o
[truncated: 92,952 more chars]
